# Supplementary material for: Suppression of hnRNP A1 binding to HK1 RNA leads to glycolytic dysfunction in Alzheimer’s disease models
Source: Front Aging Neurosci. 2023 Aug 31;15:1218267. doi: 10.3389/fnagi.2023.1218267 (PMC10516183; doi:10.3389/fnagi.2023.1218267)
Supplement: Supplementary Figure 1 — Behavioral abnormalities in 9-month-old 3 × Tg-AD mice. (A) Schematic diagram of the different age stages of animals and experimental procedures. (B,C) Spatial cognitive ability and escape latency in 9-month-old WT and 3 × Tg-AD mice (n > 6 mice per group). (D) Evaluation of motor function in mice: statistical graphs of persistence time in turning the stick (n = 6 mice per group). (E) Evaluating the spatial exploration ability of mice: a statistical chart of the distance mice move (n = 6 mice per group). (F) Nesting ability in 9-month-old WT and 3 × Tg-AD mice (n = 4 mice per group). [file Data_Sheet_2.zip]

Archive with 72 entries (59 files):
- FIG1/
- FIG1/2-DG  MPC/
- FIG1/2-DG  MPC/2022.5.18  2-DG MPC BTSN +A.xls
- FIG1/2-DG  MPC/paint.pzfx
- FIG1/HT22 HK/
- FIG1/HT22 HK/2022-11-03 jxh 1'1HK.png
- FIG1/HT22 HK/2022-11-03 jxh 1'1tub.png
- FIG1/HT22 HK/2022-11-03 jxh 1'1tub.scn
- FIG1/HT22 HK/2022-11-03 jxh 2'1tub.png
- FIG1/HT22 HK/2022-11-03 jxh 2'1tub.scn
- FIG1/HT22 HK/2022-11-03 jxh 4'1tub.scn
- FIG1/HT22 HK/HK1(HT22).emf
- FIG1/HT22 HK/original data/
- FIG1/HT22 HK/original data/2022-11-03  4'1tub.tif
- FIG1/HT22 HK/original data/2022-11-03 1'1tub.tif
- FIG1/HT22 HK/original data/2022-11-03 2'1tub.tif
- FIG1/HT22 HK/original data/wb 2022-11-01 1'1 hk.tif
- FIG1/HT22 HK/original data/wb 2022-11-01 2'1 hk.tif
- FIG1/HT22 HK/original data/wb 2022-11-01 4'1hk.tif
- FIG1/HT22 HK/wb 2022-11-01 jxh 1'1 hk.scn
- FIG1/HT22 HK/wb 2022-11-01 jxh 2'1 hk.png
- FIG1/HT22 HK/wb 2022-11-01 jxh 2'1 hk.scn
- FIG1/HT22 HK/wb 2022-11-01 jxh 4'1HK.png
- FIG1/HT22 HK/wb 2022-11-01 jxh 4'1TUB.png
- FIG1/HT22 HK/wb 2022-11-01 jxh 4'1hk.scn
- FIG1/HT22 HK/数据统计.xlsx
- FIG1/HT22 HK/项目1.pzfx
- FIG1/PK HK (ht22)/
- FIG1/PK HK (ht22)/HK/
- FIG1/PK HK (ht22)/HK/data.xls
- FIG1/PK HK (ht22)/PK/
- FIG1/PK HK (ht22)/PK/data.xls
- FIG1/PK HK (ht22)/paint.pzfx
- FIG1/in vivo PFK/
- FIG1/in vivo PFK/2018.10.29 hippocampus  10min 20S pfk.xls
- FIG1/in vivo PFK/2018.10.29 hippocampus  20S pfk.xls
- FIG1/in vivo PFK/2018.11.15 hippocampus  10min 20S pfk.xls
- FIG1/in vivo PFK/2018.11.15 hippocampus  20S pfk.xls
- FIG1/in vivo PFK/paint.pzfx
- FIG1/in vivo pk/
- FIG1/in vivo pk/2018.10.30 hippocampus Pk 20S.xls
- FIG1/in vivo pk/2018.10.30 hippocampus Pk 2min 20S.xls
- FIG1/in vivo pk/2018.11.16 hippocampus Pk 2min 20S.xls
- FIG1/in vivo pk/2018.11.16 hippocampus-2 Pk 2min 20S.xls
- FIG1/in vivo pk/PK.emf
- FIG1/in vivo pk/paint.pzfx
- FIG1/in vivo pyruvate/
- FIG1/in vivo pyruvate/data.xls
- FIG1/in vivo pyruvate/paint.pzfx
- FIG1/in vivo(HK enzymatic activity)/
- FIG1/in vivo(HK enzymatic activity)/18.10.29 马HK  5MIN20S.xls
- FIG1/in vivo(HK enzymatic activity)/18.10.29马 HK  20S.xls
- FIG1/in vivo(HK enzymatic activity)/整理.xlsx
- FIG1/in vivo(HK enzymatic activity)/海马HK酶活性.emf
- FIG1/in vivo(HK enzymatic activity)/项目1.pzfx
- FIG1/in vivo(HK pro)/
- FIG1/in vivo(HK pro)/2022-09-29 jxh 7hk.png
- FIG1/in vivo(HK pro)/2022-09-29 jxh 7hk.scn
- FIG1/in vivo(HK pro)/2022-10-01 jxh 7tub.png
- FIG1/in vivo(HK pro)/2022-10-01 jxh 7tub.scn
- FIG1/in vivo(HK pro)/DATE.xlsx
- FIG1/in vivo(HK pro)/HK1.emf
- FIG1/in vivo(HK pro)/HK1.pzfx
- FIG1/in vivo(HK pro)/original data/
- FIG1/in vivo(HK pro)/original data/2022-09-29  7hk.tif
- FIG1/in vivo(HK pro)/original data/2022-10-01 7tub.tif
- FIG1/in vivo(HK pro)/original data/wb 2022-09-11  7tub.tif
- FIG1/in vivo(HK pro)/original data/wb 2022-09-11 7hk.tif
- FIG1/in vivo(HK pro)/wb 2022-09-11 jxh 7hk.png
- FIG1/in vivo(HK pro)/wb 2022-09-11 jxh 7hk.scn
- FIG1/in vivo(HK pro)/wb 2022-09-11 jxh 7tub.png
- FIG1/in vivo(HK pro)/wb 2022-09-11 jxh 7tub.scn
