# Supplementary material for: Suppression of hnRNP A1 binding to HK1 RNA leads to glycolytic dysfunction in Alzheimer’s disease models
Source: Front Aging Neurosci. 2023 Aug 31;15:1218267. doi: 10.3389/fnagi.2023.1218267 (PMC10516183; doi:10.3389/fnagi.2023.1218267)
Supplement: Supplementary Figure 1 — Behavioral abnormalities in 9-month-old 3 × Tg-AD mice. (A) Schematic diagram of the different age stages of animals and experimental procedures. (B,C) Spatial cognitive ability and escape latency in 9-month-old WT and 3 × Tg-AD mice (n > 6 mice per group). (D) Evaluation of motor function in mice: statistical graphs of persistence time in turning the stick (n = 6 mice per group). (E) Evaluating the spatial exploration ability of mice: a statistical chart of the distance mice move (n = 6 mice per group). (F) Nesting ability in 9-month-old WT and 3 × Tg-AD mice (n = 4 mice per group). [file Data_Sheet_2.zip › FIG1/2-DG MPC/2022.5.18 2-DG MPC BTSN +A.xls]

## Sheet: 常规信息
常规信息
程序信息
	程序名				新建程序_1242
	程序创建者				admin
	开始运行时间				18.05.2022 04:43:37+08:00
	执行用户				admin
	警告总数				0
	错误总数				0
	描述
仪器参数
	仪器名称				Multiskan GO
	仪器版本				1.01.12
	仪器序列号				1510-02317
	仪器温度				37.0 °C
软件参数
	运行软件版本				SkanIt Software 3.2.1.4 RE for Multiskan GO (zh-CHS)
	当前软件版本				SkanIt Software 3.2.1.4 RE for Multiskan GO (zh-CHS)
运行日志
	18.05.2022 04:43:37+08:00 新建程序_1242: 已开始
	18.05.2022 04:43:39+08:00 温度: 37 °C
	18.05.2022 04:43:39+08:00 振动1: 已开始
	18.05.2022 04:43:50+08:00 振动1: 已完成
	18.05.2022 04:43:50+08:00 光度测量1: 已开始
	18.05.2022 04:44:05+08:00 光度测量1: 已完成
	18.05.2022 04:44:05+08:00 新建程序_1242: 已完成

## Sheet: 步骤数据
步骤数据
新建程序_1242
	程序名				新建程序_1242
	描述
	板型模板				Corning, F-bottom, 96
振动1
	振动类型				持续
	速度				中速
	步骤持续时间				00:00:10
光度测量1
	测量模式				精度
	波长 [nm]				520

## Sheet: 光度测量1
光度测量1
板 1: 板 1
样本	1	2	3	4	5	6	7	8	9	10	11	12
A	未知_0001 1/1	未知_0007 1/1	未知_0013 1/1	未知_0019 1/1	未知_0025 1/1	未知_0031 1/1	未知_0037 1/1	未知_0043 1/1	未知_0049 1/1
B	未知_0002 1/1	未知_0008 1/1	未知_0014 1/1	未知_0020 1/1	未知_0026 1/1	未知_0032 1/1	未知_0038 1/1	未知_0044 1/1	未知_0050 1/1
C	未知_0003 1/1	未知_0009 1/1	未知_0015 1/1	未知_0021 1/1	未知_0027 1/1	未知_0033 1/1	未知_0039 1/1	未知_0045 1/1	未知_0051 1/1
D	未知_0004 1/1	未知_0010 1/1	未知_0016 1/1	未知_0022 1/1	未知_0028 1/1	未知_0034 1/1	未知_0040 1/1	未知_0046 1/1	未知_0052 1/1
E	未知_0005 1/1	未知_0011 1/1	未知_0017 1/1	未知_0023 1/1	未知_0029 1/1	未知_0035 1/1	未知_0041 1/1	未知_0047 1/1	未知_0053 1/1
F	未知_0006 1/1	未知_0012 1/1	未知_0018 1/1	未知_0024 1/1	未知_0030 1/1	未知_0036 1/1	未知_0042 1/1	未知_0048 1/1	未知_0054 1/1
G
H
吸光值	1	2	3	4	5	6	7	8	9	10	11	12
A	0.0799	0.0746	0.0762	0.085	0.0741	0.0782	0.058	0.0644	0.061
B	0.0682	0.0668	0.0645	0.0798	0.0824	0.0822	0.0907	0.1177	0.1041
C	0.0613	0.06	0.0562	0.1152	0.1022	0.1086	0.0869	0.0791	0.0832
D	0.0599	0.063	0.0636	0.0711	0.0684	0.0742	0.0698	0.069	0.087
E	0.0697	0.0687	0.0819	0.0579	0.0793	0.0772	0.0842	0.0824	0.0839
F	0.0669	0.067	0.0651	0.0752	0.0803	0.063	0.1158	0.1175	0.1252
G
H
		1	2	3	4	5	6	PJ
	con	0.0799	0.0746	0.0762	0.0869	0.0791	0.0832	0.0799833
	Aβ	0.0682	0.0668	0.0645	0.058	0.0644	0.061	0.0638167
	DG	0.0613	0.06	0.0562	0.0599	0.063	0.0636	0.0606667
	DG+AB	0.0697	0.0687	0.0819	0.0669	0.067	0.0651	0.0698833
	MPC	0.1152	0.1022	0.1086	0.1158	0.1175	0.1252	0.114083
	MPC+AB	0.0579	0.0793	0.0772	0.0752	0.0803	0.063	0.07215
conversion		1	2	3	4	5	6	PJ
	con	7.99	7.46	7.62	8.69	7.91	8.32	7.99833
	Aβ	6.82	6.68	6.45	5.8	6.44	6.1	6.38167
	DG	6.13	6	5.62	5.99	6.3	6.36	6.06667
	DG+AB	6.97	6.87	8.19	6.69	6.7	6.51	6.98833
	MPC	11.52	10.22	10.86	11.58	11.75	12.52	11.4083
	MPC+AB	5.79	7.93	7.72	7.52	8.03	6.3	7.215
