# Supplementary material for: Suppression of hnRNP A1 binding to HK1 RNA leads to glycolytic dysfunction in Alzheimer’s disease models
Source: Front Aging Neurosci. 2023 Aug 31;15:1218267. doi: 10.3389/fnagi.2023.1218267 (PMC10516183; doi:10.3389/fnagi.2023.1218267)
Supplement: Supplementary Figure 1 — Behavioral abnormalities in 9-month-old 3 × Tg-AD mice. (A) Schematic diagram of the different age stages of animals and experimental procedures. (B,C) Spatial cognitive ability and escape latency in 9-month-old WT and 3 × Tg-AD mice (n > 6 mice per group). (D) Evaluation of motor function in mice: statistical graphs of persistence time in turning the stick (n = 6 mice per group). (E) Evaluating the spatial exploration ability of mice: a statistical chart of the distance mice move (n = 6 mice per group). (F) Nesting ability in 9-month-old WT and 3 × Tg-AD mice (n = 4 mice per group). [file Data_Sheet_2.zip › FIG1/HT22 HK/数据统计.xlsx]

## Sheet: Sheet1
11.1 4'1	HK	TUBLIN	HK/TUB		1.87643
空白1	66675.6	39283.5	1.69729	1	0.904532
模型1	55291.5	40129.8	1.37782	0.811773	0.734275
11.1 1'1	HK	TUBLIN	HK/TUB
空白2	77057.8	40538.5	1.90085	1	1.01302
模型2	34383.8	43645.6	0.787797	0.414444	0.419838
11.1 2'1	HK	TUBLIN	HK/TUB
空白3	70798.8	34856.6	2.03114	1	1.08245
模型3	41327.5	35176.1	1.17487	0.578429	0.626122
