# Supplementary material for: Suppression of hnRNP A1 binding to HK1 RNA leads to glycolytic dysfunction in Alzheimer’s disease models
Source: Front Aging Neurosci. 2023 Aug 31;15:1218267. doi: 10.3389/fnagi.2023.1218267 (PMC10516183; doi:10.3389/fnagi.2023.1218267)
Supplement: Supplementary Figure 1 — Behavioral abnormalities in 9-month-old 3 × Tg-AD mice. (A) Schematic diagram of the different age stages of animals and experimental procedures. (B,C) Spatial cognitive ability and escape latency in 9-month-old WT and 3 × Tg-AD mice (n > 6 mice per group). (D) Evaluation of motor function in mice: statistical graphs of persistence time in turning the stick (n = 6 mice per group). (E) Evaluating the spatial exploration ability of mice: a statistical chart of the distance mice move (n = 6 mice per group). (F) Nesting ability in 9-month-old WT and 3 × Tg-AD mice (n = 4 mice per group). [file Data_Sheet_2.zip › FIG1/PK HK (ht22)/HK/data.xls]

## Sheet: 常规信息
常规信息
程序信息
	程序名				新建程序_6098
	程序创建者				admin
	开始运行时间				20.07.2021 06:19:20+08:00
	执行用户				admin
	警告总数				0
	错误总数				0
	描述
仪器参数
	仪器名称				Multiskan GO
	仪器版本				1.01.12
	仪器序列号				1510-02317
	仪器温度				37.0 °C
软件参数
	运行软件版本				SkanIt Software 3.2.1.4 RE for Multiskan GO (zh-CHS)
	当前软件版本				SkanIt Software 3.2.1.4 RE for Multiskan GO (zh-CHS)
运行日志
	20.07.2021 06:19:20+08:00 新建程序_6098: 已开始
	20.07.2021 06:19:20+08:00 振动1: 已开始
	20.07.2021 06:19:20+08:00 温度: 37 °C
	20.07.2021 06:19:30+08:00 振动1: 已完成
	20.07.2021 06:19:30+08:00 光度测量1: 已开始
	20.07.2021 06:19:45+08:00 光度测量1: 已完成
	20.07.2021 06:19:45+08:00 孵育1: 已开始
	20.07.2021 06:20:21+08:00 温度: 37 °C
	20.07.2021 06:21:24+08:00 温度: 37 °C
	20.07.2021 06:22:27+08:00 温度: 37 °C
	20.07.2021 06:23:27+08:00 温度: 37 °C
	20.07.2021 06:24:30+08:00 温度: 37 °C
	20.07.2021 06:24:49+08:00 孵育1: 已完成
	20.07.2021 06:24:49+08:00 光度测量2: 已开始
	20.07.2021 06:25:03+08:00 光度测量2: 已完成
	20.07.2021 06:25:03+08:00 新建程序_6098: 已完成

## Sheet: 步骤数据
步骤数据
新建程序_6098
	程序名				新建程序_6098
	描述
	板型模板				ANSI/SBS Standard, 96
振动1
	振动类型				持续
	速度				中速
	步骤持续时间				00:00:10
光度测量1
	测量模式				精度
	波长 [nm]				340
孵育1
	孵育时间				00:05:00
	温度 [°C]				37
	等待				无等待
	保持温度				将温度保持在设置值
光度测量2
	测量模式				精度
	波长 [nm]				340

## Sheet: 光度测量1
光度测量1
板 1: 板 1
样本	1	2	3	4	5	6	7	8	9	10	11	12
A	未知_0001 1/6	未知_0001 2/6	未知_0001 3/6	未知_0001 4/6	未知_0001 5/6	未知_0001 6/6
B	未知_0002 1/6	未知_0002 2/6	未知_0002 3/6	未知_0002 4/6	未知_0002 5/6	未知_0002 6/6
C	未知_0003 1/6	未知_0003 2/6	未知_0003 3/6	未知_0003 4/6	未知_0003 5/6	未知_0003 6/6
D	未知_0004 1/6	未知_0004 2/6	未知_0004 3/6	未知_0004 4/6	未知_0004 5/6	未知_0004 6/6
E	未知_0005 1/6	未知_0005 2/6	未知_0005 3/6	未知_0005 4/6	未知_0005 5/6	未知_0005 6/6
F	未知_0006 1/6	未知_0006 2/6	未知_0006 3/6	未知_0006 4/6	未知_0006 5/6	未知_0006 6/6
G	未知_0007 1/6	未知_0007 2/6	未知_0007 3/6	未知_0007 4/6	未知_0007 5/6	未知_0007 6/6
H	未知_0008 1/6	未知_0008 2/6	未知_0008 3/6	未知_0008 4/6	未知_0008 5/6	未知_0008 6/6
吸光值	1	2	3	4	5	6	7	8	9	10	11	12
A	0.2124	0.209	0.2082	0.2115	0.2129	0.2066
B	0.2035	0.211	0.2062	0.2141	0.2095	0.2093
C	0.205	0.2005	0.1997	0.1985	0.2164	0.1988
D	0.2022	0.1978	0.1958	0.194	0.195	0.1943
E	0.1986	0.1931	0.1926	0.1936	0.1907	0.1923
F	0.1963	0.192	0.1934	0.1953	0.2097	0.1885
G	0.2007	0.2137	0.1922	0.1928	0.1854	0.1853
H	0.2091	0.1963	0.1938	0.1933	0.1872	0.1949

## Sheet: 光度测量2
光度测量2
板 1: 板 1
样本	1	2	3	4	5	6	7	8	9	10	11	12
A	未知_0001 1/6	未知_0001 2/6	未知_0001 3/6	未知_0001 4/6	未知_0001 5/6	未知_0001 6/6
B	未知_0002 1/6	未知_0002 2/6	未知_0002 3/6	未知_0002 4/6	未知_0002 5/6	未知_0002 6/6
C	未知_0003 1/6	未知_0003 2/6	未知_0003 3/6	未知_0003 4/6	未知_0003 5/6	未知_0003 6/6
D	未知_0004 1/6	未知_0004 2/6	未知_0004 3/6	未知_0004 4/6	未知_0004 5/6	未知_0004 6/6
E	未知_0005 1/6	未知_0005 2/6	未知_0005 3/6	未知_0005 4/6	未知_0005 5/6	未知_0005 6/6
F	未知_0006 1/6	未知_0006 2/6	未知_0006 3/6	未知_0006 4/6	未知_0006 5/6	未知_0006 6/6
G	未知_0007 1/6	未知_0007 2/6	未知_0007 3/6	未知_0007 4/6	未知_0007 5/6	未知_0007 6/6
H	未知_0008 1/6	未知_0008 2/6	未知_0008 3/6	未知_0008 4/6	未知_0008 5/6	未知_0008 6/6
吸光值	1	2	3	4	5	6	7	8	9	10	11	12							换算单位			M		归一化
A	0.2168	0.2144	0.213	0.2172	0.218	0.2124		0.2124	0.209	0.2082	0.2115	0.2129	0.2066	0
B	0.2083	0.2159	0.2109	0.2188	0.215	0.2141		0.2035	0.211	0.2062	0.2141	0.2095	0.2093			0.0154	0.0112			0.0330022	0.0240016
C	0.2093	0.205	0.2043	0.2031	0.2212	0.2023		0.205	0.2005	0.1997	0.1985	0.2164	0.1988		0.0071	0.0072	0.0085		0.0152153	0.0154296	0.0182155	0.0162868		0.964059
D	0.2065	0.2025	0.1998	0.1983	0.1995	0.1985		0.2022	0.1978	0.1958	0.194	0.195	0.1943		0.0079	0.0094	0.0072	0.0092375	0.0169297	0.0201442	0.0154296	0.0175012	0.016894	1.03594
E	0.2039	0.1977	0.1969	0.1978	0.1949	0.1962		0.1986	0.1931	0.1926	0.1936	0.1907	0.1923	a	0.0076	0.0057	0.0035		0.0162868	0.0122151	0.0075005	0.0120008		0.710359
F	0.2008	0.1961	0.198	0.1993	0.2137	0.1921		0.1963	0.192	0.1934	0.1953	0.2097	0.1885				0.0058				0.0124294	0.0124294		0.735729
G	0.2053	0.2185	0.197	0.1976	0.1898	0.1896		0.2007	0.2137	0.1922	0.1928	0.1854	0.1853			0.0222	0.0032			0.0475746	0.0068576
H	0.2138	0.2009	0.1984	0.1988	0.1925	0.1994		0.2091	0.1963	0.1938	0.1933	0.1872	0.1949					0.008					0.0122151
														0	0.0031		0.0031		0.0066433		0.0066433
															0.0091		0.008		0.0195013		0.017144	0.0183227		1.08457
															0.0047	0.0088	0.0062	0.00614286	0.0100721	0.0188584	0.0132866	0.0140724	0.0161975	0.832981
														a			0.0077				0.0165011
															0.0065		0.0068		0.0139295	0	0.0145724	0.00950063		0.562368
															0.0043	0.0026			0.0092149	0.0055718		0.00739335	0.00844699	0.437632
																		0.00558
