# Supplementary material for: Suppression of hnRNP A1 binding to HK1 RNA leads to glycolytic dysfunction in Alzheimer’s disease models
Source: Front Aging Neurosci. 2023 Aug 31;15:1218267. doi: 10.3389/fnagi.2023.1218267 (PMC10516183; doi:10.3389/fnagi.2023.1218267)
Supplement: Supplementary Figure 1 — Behavioral abnormalities in 9-month-old 3 × Tg-AD mice. (A) Schematic diagram of the different age stages of animals and experimental procedures. (B,C) Spatial cognitive ability and escape latency in 9-month-old WT and 3 × Tg-AD mice (n > 6 mice per group). (D) Evaluation of motor function in mice: statistical graphs of persistence time in turning the stick (n = 6 mice per group). (E) Evaluating the spatial exploration ability of mice: a statistical chart of the distance mice move (n = 6 mice per group). (F) Nesting ability in 9-month-old WT and 3 × Tg-AD mice (n = 4 mice per group). [file Data_Sheet_2.zip › FIG1/PK HK (ht22)/PK/data.xls]

## Sheet: 常规信息
常规信息
程序信息
	程序名				新建程序_6099
	程序创建者				admin
	开始运行时间				20.07.2021 06:49:32+08:00
	执行用户				admin
	警告总数				0
	错误总数				0
	描述
仪器参数
	仪器名称				Multiskan GO
	仪器版本				1.01.12
	仪器序列号				1510-02317
	仪器温度				37.0 °C
软件参数
	运行软件版本				SkanIt Software 3.2.1.4 RE for Multiskan GO (zh-CHS)
	当前软件版本				SkanIt Software 3.2.1.4 RE for Multiskan GO (zh-CHS)
运行日志
	20.07.2021 06:49:32+08:00 新建程序_6099: 已开始
	20.07.2021 06:49:33+08:00 温度: 37 °C
	20.07.2021 06:49:34+08:00 振动1: 已开始
	20.07.2021 06:49:40+08:00 振动1: 已完成
	20.07.2021 06:49:40+08:00 光度测量1: 已开始
	20.07.2021 06:49:54+08:00 光度测量1: 已完成
	20.07.2021 06:49:54+08:00 孵育1: 已开始
	20.07.2021 06:50:33+08:00 温度: 36.9 °C
	20.07.2021 06:51:36+08:00 温度: 36.9 °C
	20.07.2021 06:51:56+08:00 孵育1: 已完成
	20.07.2021 06:51:56+08:00 光度测量2: 已开始
	20.07.2021 06:52:10+08:00 光度测量2: 已完成
	20.07.2021 06:52:10+08:00 新建程序_6099: 已完成

## Sheet: 步骤数据
步骤数据
新建程序_6099
	程序名				新建程序_6099
	描述
	板型模板				ANSI/SBS Standard, 96
振动1
	振动类型				持续
	速度				中速
	步骤持续时间				00:00:05
光度测量1
	测量模式				精度
	波长 [nm]				340
孵育1
	孵育时间				00:02:00
	温度 [°C]				36.9
	等待				无等待
	保持温度				将温度保持在设置值
光度测量2
	测量模式				精度
	波长 [nm]				340

## Sheet: 光度测量1
光度测量1
板 1: 板 1
样本	1	2	3	4	5	6	7	8	9	10	11	12
A	未知_0001 1/6	未知_0001 2/6	未知_0001 3/6	未知_0001 4/6	未知_0001 5/6	未知_0001 6/6
B	未知_0002 1/6	未知_0002 2/6	未知_0002 3/6	未知_0002 4/6	未知_0002 5/6	未知_0002 6/6
C	未知_0003 1/6	未知_0003 2/6	未知_0003 3/6	未知_0003 4/6	未知_0003 5/6	未知_0003 6/6
D	未知_0004 1/6	未知_0004 2/6	未知_0004 3/6	未知_0004 4/6	未知_0004 5/6	未知_0004 6/6
E	未知_0005 1/6	未知_0005 2/6	未知_0005 3/6	未知_0005 4/6	未知_0005 5/6	未知_0005 6/6
F	未知_0006 1/6	未知_0006 2/6	未知_0006 3/6	未知_0006 4/6	未知_0006 5/6	未知_0006 6/6
G	未知_0007 1/6	未知_0007 2/6	未知_0007 3/6	未知_0007 4/6	未知_0007 5/6	未知_0007 6/6
H	未知_0008 1/6	未知_0008 2/6	未知_0008 3/6	未知_0008 4/6	未知_0008 5/6	未知_0008 6/6
吸光值	1	2	3	4	5	6	7	8	9	10	11	12
A	0.2204	0.2122	0.2131	0.2124	0.2009	0.2124
B	0.2232	0.2245	0.2336	0.2048	0.1956	0.1921
C	0.2231	0.2248	0.2251	0.2124	0.215	0.1767
D	0.198	0.2085	0.2025	0.1934	0.2003	0.2038
E	0.2064	0.2006	0.1903	0.1849	0.1765	0.1747
F	0.2061	0.1916	0.1879	0.1779	0.1963	0.1726
G	0.2067	0.2089	0.1941	0.1773	0.1916	0.1845
H	0.1961	0.1927	0.192	0.19	0.1785	0.1767

## Sheet: 光度测量2
光度测量2
板 1: 板 1
样本	1	2	3	4	5	6	7	8	9	10	11	12
A	未知_0001 1/6	未知_0001 2/6	未知_0001 3/6	未知_0001 4/6	未知_0001 5/6	未知_0001 6/6
B	未知_0002 1/6	未知_0002 2/6	未知_0002 3/6	未知_0002 4/6	未知_0002 5/6	未知_0002 6/6
C	未知_0003 1/6	未知_0003 2/6	未知_0003 3/6	未知_0003 4/6	未知_0003 5/6	未知_0003 6/6
D	未知_0004 1/6	未知_0004 2/6	未知_0004 3/6	未知_0004 4/6	未知_0004 5/6	未知_0004 6/6
E	未知_0005 1/6	未知_0005 2/6	未知_0005 3/6	未知_0005 4/6	未知_0005 5/6	未知_0005 6/6
F	未知_0006 1/6	未知_0006 2/6	未知_0006 3/6	未知_0006 4/6	未知_0006 5/6	未知_0006 6/6
G	未知_0007 1/6	未知_0007 2/6	未知_0007 3/6	未知_0007 4/6	未知_0007 5/6	未知_0007 6/6
H	未知_0008 1/6	未知_0008 2/6	未知_0008 3/6	未知_0008 4/6	未知_0008 5/6	未知_0008 6/6
吸光值	1	2	3	4	5	6	7	8	9	10	11	12
A	0.2197	0.2106	0.2123	0.2126	0.202	0.2124		0.2204	0.2122	0.2131	0.2124	0.2009	0.2124
B	0.2234	0.2241	0.232	0.2054	0.1975	0.1926		0.2232	0.2245	0.2336	0.2048	0.1956	0.1921
C	0.223	0.2238	0.224	0.2119	0.2153	0.1774		0.2231	0.2248	0.2251	0.2124	0.215	0.1767
D	0.1975	0.2058	0.2015	0.1932	0.2005	0.2036		0.198	0.2085	0.2025	0.1934	0.2003	0.2038
E	0.2063	0.2005	0.1898	0.1848	0.1771	0.1752		0.2064	0.2006	0.1903	0.1849	0.1765	0.1747
F	0.2057	0.1909	0.1881	0.1781	0.1964	0.1727		0.2061	0.1916	0.1879	0.1779	0.1963	0.1726
G	0.2057	0.2079	0.1934	0.1796	0.1921	0.1859		0.2067	0.2089	0.1941	0.1773	0.1916	0.1845
H	0.1957	0.1919	0.1908	0.1914	0.1802	0.1773		0.1961	0.1927	0.192	0.19	0.1785	0.1767
				tidy
	con	Aβ		con	Aβ
	0.008576	0.001608		1.16364	0.218182
	0.00536	0.003752		0.727273	0.509091
	0.009112	0.002144		1.23636	0.290909
	0.006432	0.004288		0.872727	0.581818
mean	0.00737	0.002948
									归一
