# Supplementary material for: Suppression of hnRNP A1 binding to HK1 RNA leads to glycolytic dysfunction in Alzheimer’s disease models
Source: Front Aging Neurosci. 2023 Aug 31;15:1218267. doi: 10.3389/fnagi.2023.1218267 (PMC10516183; doi:10.3389/fnagi.2023.1218267)
Supplement: Supplementary Figure 1 — Behavioral abnormalities in 9-month-old 3 × Tg-AD mice. (A) Schematic diagram of the different age stages of animals and experimental procedures. (B,C) Spatial cognitive ability and escape latency in 9-month-old WT and 3 × Tg-AD mice (n > 6 mice per group). (D) Evaluation of motor function in mice: statistical graphs of persistence time in turning the stick (n = 6 mice per group). (E) Evaluating the spatial exploration ability of mice: a statistical chart of the distance mice move (n = 6 mice per group). (F) Nesting ability in 9-month-old WT and 3 × Tg-AD mice (n = 4 mice per group). [file Data_Sheet_2.zip › FIG1/in vivo PFK/2018.10.29 hippocampus 20S pfk.xls]

## Sheet: 常规信息
常规信息
程序信息
	程序名				新建程序_4291
	程序创建者				admin
	开始运行时间				29.10.2018 17:02:47+08:00
	执行用户				admin
	警告总数				0
	错误总数				0
	描述
仪器参数
	仪器名称				Multiskan GO
	仪器版本				1.01.12
	仪器序列号				1510-02317
	仪器温度				37.0 °C
软件参数
	运行软件版本				SkanIt Software 3.2.0.35 RE for Multiskan GO (zh-CHS)
	当前软件版本				SkanIt Software 3.2.0.35 RE for Multiskan GO (zh-CHS)
运行日志
	29.10.2018 17:02:47+08:00 新建程序_4291: 已开始
	29.10.2018 17:02:47+08:00 振动1: 已开始
	29.10.2018 17:02:47+08:00 温度: 37 °C
	29.10.2018 17:02:52+08:00 振动1: 已完成
	29.10.2018 17:02:52+08:00 光度测量1: 已开始
	29.10.2018 17:02:55+08:00 光度测量1: 已完成
	29.10.2018 17:02:55+08:00 新建程序_4291: 已完成

## Sheet: 步骤数据
步骤数据
新建程序_4291
	程序名				新建程序_4291
	描述
	板型模板				ANSI/SBS Standard, 96
振动1
	振动类型				持续
	速度				中速
	步骤持续时间				00:00:05
光度测量1
	测量模式				快速
	波长 [nm]				340

## Sheet: 光度测量1
光度测量1
板 1: 板 1
样本	1	2	3	4	5	6	7	8	9	10	11	12
A
B
C
D	未知_0001 1/1	未知_0004 1/1	未知_0007 1/1	未知_0010 1/1	未知_0013 1/1	未知_0016 1/1	未知_0019 1/1	未知_0022 1/1	未知_0025 1/1	未知_0028 1/1
E	未知_0002 1/1	未知_0005 1/1	未知_0008 1/1	未知_0011 1/1	未知_0014 1/1	未知_0017 1/1	未知_0020 1/1	未知_0023 1/1	未知_0026 1/1	未知_0029 1/1
F	未知_0003 1/1	未知_0006 1/1	未知_0009 1/1	未知_0012 1/1	未知_0015 1/1	未知_0018 1/1	未知_0021 1/1	未知_0024 1/1	未知_0027 1/1	未知_0030 1/1
G
H
吸光值	1	2	3	4	5	6	7	8	9	10	11	12
A
B
C
D	0.8649	0.5929	0.5389	0.7331	0.862	0.6717	0.6783	0.5758	0.6927	0.6603
E	0.7532	0.7165	0.7747	0.7799	0.7786	0.7519	0.8171	0.7799	0.7264	0.7648
F	0.7426	0.7394	0.7205	0.7125	0.7481
G
H				A1	A2				Pro
			k1	0.8649	0.3044	0.7249	0.1644	0.5605	16.033	18.7031		18.7031	30.624	38.9782	36.072
			k2	0.5929	0.1912	0.4529	0.0512	0.4017	9.3721	22.9308		22.9308	31.2907	35.5858	41.8637
			k3	0.5389	0.2169	0.3989	0.0769	0.322	11.2927	15.2551		15.2551	21.4353	54.3302	40.0614
			16	0.7331	0.1974	0.5931	0.0574	0.5357	7.47415	38.3454		38.3454	36.1654	51.7378	36.2372
			17	0.862	0.7608	0.722	0.6208	0.1012	7.01775	7.71501		7.71501	29.2589	53.649	38.6817
			ki6	0.6717	0.1686	0.5317	0.0286	0.5031	8.78915	30.624				39.7511
			ki7	0.6783	0.1883	0.5383	0.0483	0.49	8.3779	31.2907				52.3148
			ki8	0.5758	0.1869	0.4358	0.0469	0.3889	9.7065	21.4353				48.6593
			ki9	0.6927	0.1899	0.5527	0.0499	0.5028	7.438	36.1654				35.7895
			ki10	0.6603	0.1947	0.5203	0.0547	0.4656	8.5135	29.2589				44.4873
			M1	0.7532	0.2001	0.6132	0.0601	0.5531	7.59165	38.9782		20.5899	29.7548	45.644	38.5832
			M6	0.7165	0.1902	0.5765	0.0502	0.5263	7.91245	35.5858
			M7	0.7747	0.1864	0.6347	0.0464	0.5883	5.7931	54.3302		9.94458	11.8725	11.8935	12.9516
			M8	0.7799	0.1952	0.6399	0.0552	0.5847	6.04615	51.7378		8.97466	9.16909	7.97765	10.7188
			M9	0.7786	0.1936	0.6386	0.0536	0.585	5.83375	53.649		11.6245	9.93174	8.33733	12.6665
			M10	0.7519	0.2016	0.6119	0.0616	0.5503	7.40635	39.7511		11.7464	10.7764	8.75604	11.0925
			m11	0.8171	0.2029	0.6771	0.0629	0.6142	6.28115	52.3148
			M12	0.7799	0.2004	0.6399	0.0604	0.5795	6.3715	48.6593
			M13	0.7264	0.1989	0.5864	0.0589	0.5275	7.88535	35.7895
			M14	0.7648	0.2068	0.6248	0.0668	0.558	6.71045	44.4873
			G1	0.7426	0.2021	0.6026	0.0621	0.5405	8.0164	36.072
			G2	0.7394	0.1839	0.5994	0.0439	0.5555	7.09905	41.8637
			G3	0.7205	0.1879	0.5805	0.0479	0.5326	7.1126	40.0614		10.5725	10.4374	9.24112	11.8573
			G4	0.7125	0.2035	0.5725	0.0635	0.509	7.5148	36.2372
			G5	0.7481	0.193	0.6081	0.053	0.5551	7.6775	38.6817
