# Supplementary material for: Suppression of hnRNP A1 binding to HK1 RNA leads to glycolytic dysfunction in Alzheimer’s disease models
Source: Front Aging Neurosci. 2023 Aug 31;15:1218267. doi: 10.3389/fnagi.2023.1218267 (PMC10516183; doi:10.3389/fnagi.2023.1218267)
Supplement: Supplementary Figure 1 — Behavioral abnormalities in 9-month-old 3 × Tg-AD mice. (A) Schematic diagram of the different age stages of animals and experimental procedures. (B,C) Spatial cognitive ability and escape latency in 9-month-old WT and 3 × Tg-AD mice (n > 6 mice per group). (D) Evaluation of motor function in mice: statistical graphs of persistence time in turning the stick (n = 6 mice per group). (E) Evaluating the spatial exploration ability of mice: a statistical chart of the distance mice move (n = 6 mice per group). (F) Nesting ability in 9-month-old WT and 3 × Tg-AD mice (n = 4 mice per group). [file Data_Sheet_2.zip › FIG1/in vivo PFK/2018.11.15 hippocampus 20S pfk.xls]

## Sheet: 常规信息
常规信息
程序信息
	程序名				新建程序_4578
	程序创建者				admin
	开始运行时间				15.11.2018 14:51:11+08:00
	执行用户				admin
	警告总数				0
	错误总数				0
	描述
仪器参数
	仪器名称				Multiskan GO
	仪器版本				1.01.12
	仪器序列号				1510-02317
	仪器温度				37.0 °C
软件参数
	运行软件版本				SkanIt Software 3.2.0.35 RE for Multiskan GO (zh-CHS)
	当前软件版本				SkanIt Software 3.2.0.35 RE for Multiskan GO (zh-CHS)
运行日志
	15.11.2018 14:51:11+08:00 新建程序_4578: 已开始
	15.11.2018 14:51:13+08:00 温度: 37 °C
	15.11.2018 14:51:13+08:00 振动1: 已开始
	15.11.2018 14:51:18+08:00 振动1: 已完成
	15.11.2018 14:51:18+08:00 光度测量1: 已开始
	15.11.2018 14:51:21+08:00 光度测量1: 已完成
	15.11.2018 14:51:21+08:00 新建程序_4578: 已完成

## Sheet: 步骤数据
步骤数据
新建程序_4578
	程序名				新建程序_4578
	描述
	板型模板				ANSI/SBS Standard, 96
振动1
	振动类型				持续
	速度				中速
	步骤持续时间				00:00:05
光度测量1
	测量模式				快速
	波长 [nm]				340

## Sheet: 光度测量1
光度测量1
板 1: 板 1
样本	1	2	3	4	5	6	7	8	9	10	11	12
A	未知_0001 1/1	未知_0004 1/1	未知_0007 1/1	未知_0010 1/1	未知_0013 1/1	未知_0016 1/1	未知_0019 1/1	未知_0022 1/1	未知_0025 1/1	未知_0028 1/1	未知_0031 1/1	未知_0034 1/1
B	未知_0002 1/1	未知_0005 1/1	未知_0008 1/1	未知_0011 1/1	未知_0014 1/1	未知_0017 1/1	未知_0020 1/1	未知_0023 1/1	未知_0026 1/1	未知_0029 1/1	未知_0032 1/1	未知_0035 1/1
C	未知_0003 1/1	未知_0006 1/1	未知_0009 1/1	未知_0012 1/1	未知_0015 1/1	未知_0018 1/1	未知_0021 1/1	未知_0024 1/1	未知_0027 1/1	未知_0030 1/1	未知_0033 1/1	未知_0036 1/1
D
E
F
G
H
吸光值	1	2	3	4	5	6	7	8	9	10	11	12
A	1.0808	0.9069	0.9346	0.912	0.9747	0.903	0.9297	0.8862	0.9162	0.8959	0.1373	0.1366
B	0.9549	0.9444	0.9339	0.9317	0.9309	0.9348	0.9171	0.9229	0.9088	0.8885	0.1426	0.1362
C	0.9374	0.9304	0.9289	0.9407	0.9448	0.1675	0.1666	0.1672	0.1619	0.1546	0.1457	0.138
D
E
F							A1	A2		PR0
G						k1	1.0808	0.9416	0.1392	7.4887	9.94458
H						k2	0.9069	0.7671	0.1398	8.3338	8.97466
						k3	0.9346	0.7385	0.1961	9.0252	11.6245
						16	0.912	0.7703	0.1417	6.45385	11.7464
						17	0.9747	0.9176	0.0571	7.01775	4.35303
			7.70565			ki6	0.903	0.732	0.171	7.70565	11.8725
			8.41965			ki7	0.9297	0.7854	0.1443	8.41965	9.16909
			8.1214			ki8	0.8862	0.2642	0.622	8.1214	40.9745
			7.8593			ki9	0.9162	0.7703	0.1459	7.8593	9.93174
			7.9135			ki10	0.8959	0.7365	0.1594	7.9135	10.7764
			5.95675			M1	0.9549	0.7858	0.1691	7.59165	11.9168
			6.48545			M6	0.9444	0.7685	0.1759	7.91245	11.8935		9.94458	11.8725	11.9168	12.9516
			7.3667			M7	0.9339	0.8221	0.1118	7.3667	8.11938		8.97466	9.16909	11.8935	10.7188
			7.89995			M8	0.9317	0.8139	0.1178	7.89995	7.97765		11.6245	40.9745	8.11938	12.6665
			7.56555			M9	0.9309	0.813	0.1179	7.56555	8.33733		11.7464	9.93174	7.97765	11.0925
			6.0381			M10	0.9348	0.7753	0.1595	7.40635	11.5215		4.35303	10.7764	8.33733	16.6013
			7.34865			m11	0.9171	0.8143	0.1028	6.28115	8.75604				11.5215
			7.5068			M12	0.9229	0.7907	0.1322	6.3715	11.1005				8.75604
			6.64815			M13	0.9088	0.7308	0.178	7.88535	12.0768				11.1005
			6.8922			M14	0.8885	0.727	0.1615	6.71045	12.8758				12.0768
			5.55905			G1	0.9374	0.7595	0.1779	7.34865	12.9516				12.8758
						G2	0.9304	0.78	0.1504	7.5068	10.7188		9.32864	16.5448	10.1888	12.8061
						G3	0.9289	0.7715	0.1574	6.64815	12.6665
						G4	0.9407	0.7978	0.1429	6.8922	11.0925
						G5	0.9448	0.7723	0.1725	5.55905	16.6013
