# Supplementary material for: Suppression of hnRNP A1 binding to HK1 RNA leads to glycolytic dysfunction in Alzheimer’s disease models
Source: Front Aging Neurosci. 2023 Aug 31;15:1218267. doi: 10.3389/fnagi.2023.1218267 (PMC10516183; doi:10.3389/fnagi.2023.1218267)
Supplement: Supplementary Figure 1 — Behavioral abnormalities in 9-month-old 3 × Tg-AD mice. (A) Schematic diagram of the different age stages of animals and experimental procedures. (B,C) Spatial cognitive ability and escape latency in 9-month-old WT and 3 × Tg-AD mice (n > 6 mice per group). (D) Evaluation of motor function in mice: statistical graphs of persistence time in turning the stick (n = 6 mice per group). (E) Evaluating the spatial exploration ability of mice: a statistical chart of the distance mice move (n = 6 mice per group). (F) Nesting ability in 9-month-old WT and 3 × Tg-AD mice (n = 4 mice per group). [file Data_Sheet_2.zip › FIG1/in vivo pk/2018.10.30 hippocampus Pk 20S.xls]

## Sheet: 常规信息
常规信息
程序信息
	程序名				新建程序_4304
	程序创建者				admin
	开始运行时间				30.10.2018 09:51:18+08:00
	执行用户				admin
	警告总数				0
	错误总数				0
	描述
仪器参数
	仪器名称				Multiskan GO
	仪器版本				1.01.12
	仪器序列号				1510-02317
	仪器温度				37.0 °C
软件参数
	运行软件版本				SkanIt Software 3.2.0.35 RE for Multiskan GO (zh-CHS)
	当前软件版本				SkanIt Software 3.2.0.35 RE for Multiskan GO (zh-CHS)
运行日志
	30.10.2018 09:51:18+08:00 新建程序_4304: 已开始
	30.10.2018 09:51:18+08:00 振动1: 已开始
	30.10.2018 09:51:18+08:00 温度: 37 °C
	30.10.2018 09:51:23+08:00 振动1: 已完成
	30.10.2018 09:51:23+08:00 光度测量1: 已开始
	30.10.2018 09:51:26+08:00 光度测量1: 已完成
	30.10.2018 09:51:26+08:00 新建程序_4304: 已完成

## Sheet: 步骤数据
步骤数据
新建程序_4304
	程序名				新建程序_4304
	描述
	板型模板				ANSI/SBS Standard, 96
振动1
	振动类型				持续
	速度				中速
	步骤持续时间				00:00:05
光度测量1
	测量模式				快速
	波长 [nm]				340

## Sheet: 光度测量1
光度测量1
板 1: 板 1
样本	1	2	3	4	5	6	7	8	9	10	11	12
A
B
C
D	未知_0001 1/1	未知_0004 1/1	未知_0007 1/1	未知_0010 1/1	未知_0013 1/1	未知_0016 1/1	未知_0019 1/1	未知_0022 1/1	未知_0025 1/1	未知_0028 1/1	未知_0031 1/1
E	未知_0002 1/1	未知_0005 1/1	未知_0008 1/1	未知_0011 1/1	未知_0014 1/1	未知_0017 1/1	未知_0020 1/1	未知_0023 1/1	未知_0026 1/1	未知_0029 1/1	未知_0032 1/1
F	未知_0003 1/1	未知_0006 1/1	未知_0009 1/1	未知_0012 1/1	未知_0015 1/1	未知_0018 1/1	未知_0021 1/1	未知_0024 1/1	未知_0027 1/1	未知_0030 1/1	未知_0033 1/1
G
H
吸光值	1	2	3	4	5	6	7	8	9	10	11	12
A
B
C											空白
D	0.3584	0.2007	0.2183	0.2034	0.2488	0.1915	0.2096	0.2129	0.206	0.2052	0.1359
E	0.2126	0.2052	0.2005	0.207	0.2058	0.2099	0.2147	0.2053	0.2054	0.189
F	0.2093	0.1928	0.2026	0.2012	0.2099
G				pk海马
H				A1	A2			pro
			k1	0.3584	0.3626	-0.0042	0.0058	16.033	0.9695		0.9695	2.34789	1.34147	2.07275			2.11217	3.23088	1.34147	2.07275
			k2	0.2007	0.2041	-0.0034	0.0066	9.3721	1.8873		1.8873	3.23088	3.14997	3.02012			4.88818	3.4513	2.38822	3.02012
			k3	0.2183	0.2194	-0.0011	0.0089	11.2927	2.11217		2.11217	3.4513	2.45188	2.78829			7.08588	6.05166	2.45188	2.78829
			16	0.2034	0.211	-0.0076	0.0024	7.47415	0.860566		0.860566	2.63028	3.59038	2.49641			6.06274	3.72415	2.43961	2.49641
			17	0.2488	0.246	0.0028	0.0128	7.01775	4.88818		4.88818	2.95907	3.53735	2.30387			2.10039		0.757122	4.19953
			ki6	0.1915	0.1938	-0.0023	0.0077	8.78915	2.34789				2.38822
			ki7	0.2096	0.2095	0.0001	0.0101	8.3779	3.23088				2.73071
			ki8	0.2129	0.2104	0.0025	0.0125	9.7065	3.4513				2.43961
			ki9	0.206	0.2087	-0.0027	0.0073	7.438	2.63028				2.00524
			ki10	0.2052	0.2058	-0.0006	0.0094	8.5135	2.95907				2.95539
			M1	0.2126	0.2188	-0.0062	0.0038	7.59165	1.34147		2.14354	2.92388	2.65902	2.53629
			M6	0.2052	0.2059	-0.0007	0.0093	7.91245	3.14997
			M7	0.2005	0.2052	-0.0047	0.0053	5.7931	2.45188		7.08588	6.05166	0.0353019	7.29386
			M8	0.207	0.2089	-0.0019	0.0081	6.04615	3.59038		24.4402	3.72415	0.677413	8.06842
			M9	0.2058	0.2081	-0.0023	0.0077	5.83375	3.53735		0.0890839	0.197995	0.363799	5.07931
			M10	0.2099	0.2133	-0.0034	0.0066	7.40635	2.38822		6.06274	1.39809	-0.135697	4.19953
			m11	0.2147	0.2183	-0.0036	0.0064	6.28115	2.73071		2.10039	2.37063	-0.531356	2.02481
			M12	0.2053	0.2095	-0.0042	0.0058	6.3715	2.43961				-1.77307
			M13	0.2054	0.2095	-0.0041	0.0059	7.88535	2.00524				0.384006
			M14	0.189	0.1916	-0.0026	0.0074	6.71045	2.95539				0.757122
			G1	0.2093	0.2131	-0.0038	0.0062	8.0164	2.07275				-0.543793				4.44987	4.1145	1.87566	2.91542
			G2	0.1928	0.1948	-0.002	0.008	7.09905	3.02012				-2.55601
			G3	0.2026	0.2052	-0.0026	0.0074	7.1126	2.78829		7.95566	2.74851	-0.332229	5.33318
			G4	0.2012	0.2042	-0.003	0.007	7.5148	2.49641
			G5	0.2099	0.2133	-0.0034	0.0066	7.6775	2.30387
