# Supplementary material for: Suppression of hnRNP A1 binding to HK1 RNA leads to glycolytic dysfunction in Alzheimer’s disease models
Source: Front Aging Neurosci. 2023 Aug 31;15:1218267. doi: 10.3389/fnagi.2023.1218267 (PMC10516183; doi:10.3389/fnagi.2023.1218267)
Supplement: Supplementary Figure 1 — Behavioral abnormalities in 9-month-old 3 × Tg-AD mice. (A) Schematic diagram of the different age stages of animals and experimental procedures. (B,C) Spatial cognitive ability and escape latency in 9-month-old WT and 3 × Tg-AD mice (n > 6 mice per group). (D) Evaluation of motor function in mice: statistical graphs of persistence time in turning the stick (n = 6 mice per group). (E) Evaluating the spatial exploration ability of mice: a statistical chart of the distance mice move (n = 6 mice per group). (F) Nesting ability in 9-month-old WT and 3 × Tg-AD mice (n = 4 mice per group). [file Data_Sheet_2.zip › FIG1/in vivo pk/2018.10.30 hippocampus Pk 2min 20S.xls]

## Sheet: 常规信息
常规信息
程序信息
	程序名				新建程序_4305
	程序创建者				admin
	开始运行时间				30.10.2018 09:54:34+08:00
	执行用户				admin
	警告总数				0
	错误总数				0
	描述
仪器参数
	仪器名称				Multiskan GO
	仪器版本				1.01.12
	仪器序列号				1510-02317
	仪器温度				37.0 °C
软件参数
	运行软件版本				SkanIt Software 3.2.0.35 RE for Multiskan GO (zh-CHS)
	当前软件版本				SkanIt Software 3.2.0.35 RE for Multiskan GO (zh-CHS)
运行日志
	30.10.2018 09:54:34+08:00 新建程序_4305: 已开始
	30.10.2018 09:54:35+08:00 振动1: 已开始
	30.10.2018 09:54:35+08:00 温度: 37 °C
	30.10.2018 09:54:40+08:00 振动1: 已完成
	30.10.2018 09:54:40+08:00 光度测量1: 已开始
	30.10.2018 09:54:43+08:00 光度测量1: 已完成
	30.10.2018 09:54:43+08:00 新建程序_4305: 已完成

## Sheet: 步骤数据
步骤数据
新建程序_4305
	程序名				新建程序_4305
	描述
	板型模板				ANSI/SBS Standard, 96
振动1
	振动类型				持续
	速度				中速
	步骤持续时间				00:00:05
光度测量1
	测量模式				快速
	波长 [nm]				340

## Sheet: 光度测量1
光度测量1
板 1: 板 1
样本	1	2	3	4	5	6	7	8	9	10	11	12
A
B
C
D	未知_0001 1/1	未知_0004 1/1	未知_0007 1/1	未知_0010 1/1	未知_0013 1/1	未知_0016 1/1	未知_0019 1/1	未知_0022 1/1	未知_0025 1/1	未知_0028 1/1	未知_0031 1/1
E	未知_0002 1/1	未知_0005 1/1	未知_0008 1/1	未知_0011 1/1	未知_0014 1/1	未知_0017 1/1	未知_0020 1/1	未知_0023 1/1	未知_0026 1/1	未知_0029 1/1	未知_0032 1/1
F	未知_0003 1/1	未知_0006 1/1	未知_0009 1/1	未知_0012 1/1	未知_0015 1/1	未知_0018 1/1	未知_0021 1/1	未知_0024 1/1	未知_0027 1/1	未知_0030 1/1	未知_0033 1/1
G
H
吸光值	1	2	3	4	5	6	7	8	9	10	11	12
A
B
C
D	0.3626	0.2041	0.2194	0.211	0.246	0.1938	0.2095	0.2104	0.2087	0.2058	0.1315
E	0.2188	0.2059	0.2052	0.2089	0.2081	0.2133	0.2183	0.2095	0.2095	0.1916	0.1675
F	0.2131	0.1948	0.2052	0.2042	0.2133	0.1753	0.1838	0.1757	0.1773	0.1668	0.1709
G
H

## Sheet: 光度测量1_2
光度测量1 2
板 1: 板 1
样本	1	2	3	4	5	6	7	8	9	10	11	12
A
B
C
D	未知_0001 1/1	未知_0004 1/1	未知_0007 1/1	未知_0010 1/1	未知_0013 1/1	未知_0016 1/1	未知_0019 1/1	未知_0022 1/1	未知_0025 1/1	未知_0028 1/1	未知_0031 1/1
E	未知_0002 1/1	未知_0005 1/1	未知_0008 1/1	未知_0011 1/1	未知_0014 1/1	未知_0017 1/1	未知_0020 1/1	未知_0023 1/1	未知_0026 1/1	未知_0029 1/1	未知_0032 1/1
F	未知_0003 1/1	未知_0006 1/1	未知_0009 1/1	未知_0012 1/1	未知_0015 1/1	未知_0018 1/1	未知_0021 1/1	未知_0024 1/1	未知_0027 1/1	未知_0030 1/1	未知_0033 1/1
G
H
吸光值	1	2	3	4	5	6	7	8	9	10	11	12
A
B
C											空白
D	0.3626	0.2041	0.2194	0.211	0.246	0.1938	0.2095	0.2104	0.2087	0.2058	0.1315
E	0.2188	0.2059	0.2052	0.2089	0.2081	0.2133	0.2183	0.2095	0.2095	0.1916
F	0.2131	0.1948	0.2052	0.2042	0.2133
G
H
			0.3626
			0.2041
			0.2194
			0.211
			0.246
			0.1938
			0.2095
			0.2104
			0.2087
			0.2058
			0.2188
			0.2059
			0.2052
			0.2089
			0.2081
			0.2133
			0.2183
			0.2095
			0.2095
			0.1916
			0.2131
			0.1948
			0.2052
			0.2042
			0.2133
