# Supplementary material for: Suppression of hnRNP A1 binding to HK1 RNA leads to glycolytic dysfunction in Alzheimer’s disease models
Source: Front Aging Neurosci. 2023 Aug 31;15:1218267. doi: 10.3389/fnagi.2023.1218267 (PMC10516183; doi:10.3389/fnagi.2023.1218267)
Supplement: Supplementary Figure 1 — Behavioral abnormalities in 9-month-old 3 × Tg-AD mice. (A) Schematic diagram of the different age stages of animals and experimental procedures. (B,C) Spatial cognitive ability and escape latency in 9-month-old WT and 3 × Tg-AD mice (n > 6 mice per group). (D) Evaluation of motor function in mice: statistical graphs of persistence time in turning the stick (n = 6 mice per group). (E) Evaluating the spatial exploration ability of mice: a statistical chart of the distance mice move (n = 6 mice per group). (F) Nesting ability in 9-month-old WT and 3 × Tg-AD mice (n = 4 mice per group). [file Data_Sheet_2.zip › FIG1/in vivo pk/2018.11.16 hippocampus Pk 2min 20S.xls]

## Sheet: 常规信息
常规信息
程序信息
	程序名				新建程序_4619
	程序创建者				admin
	开始运行时间				16.11.2018 10:11:52+08:00
	执行用户				admin
	警告总数				0
	错误总数				0
	描述
仪器参数
	仪器名称				Multiskan GO
	仪器版本				1.01.12
	仪器序列号				1510-02317
	仪器温度				37.0 °C
软件参数
	运行软件版本				SkanIt Software 3.2.0.35 RE for Multiskan GO (zh-CHS)
	当前软件版本				SkanIt Software 3.2.0.35 RE for Multiskan GO (zh-CHS)
运行日志
	16.11.2018 10:11:52+08:00 新建程序_4619: 已开始
	16.11.2018 10:11:52+08:00 温度: 37 °C
	16.11.2018 10:11:52+08:00 振动1: 已开始
	16.11.2018 10:11:57+08:00 振动1: 已完成
	16.11.2018 10:11:57+08:00 光度测量1: 已开始
	16.11.2018 10:12:00+08:00 光度测量1: 已完成
	16.11.2018 10:12:00+08:00 新建程序_4619: 已完成

## Sheet: 步骤数据
步骤数据
新建程序_4619
	程序名				新建程序_4619
	描述
	板型模板				ANSI/SBS Standard, 96
振动1
	振动类型				持续
	速度				中速
	步骤持续时间				00:00:05
光度测量1
	测量模式				快速
	波长 [nm]				340

## Sheet: 光度测量1
光度测量1
板 1: 板 1
样本	1	2	3	4	5	6	7	8	9	10	11	12
A	未知_0001 1/1	未知_0003 1/1	未知_0005 1/1	未知_0007 1/1	未知_0009 1/1	未知_0011 1/1	未知_0013 1/1	未知_0015 1/1	未知_0017 1/1	未知_0019 1/1
B	未知_0002 1/1	未知_0004 1/1	未知_0006 1/1	未知_0008 1/1	未知_0010 1/1	未知_0012 1/1	未知_0014 1/1	未知_0016 1/1	未知_0018 1/1	未知_0020 1/1
C	未知_0021 1/1	未知_0022 1/1	未知_0023 1/1	未知_0024 1/1	未知_0025 1/1
D
E
F
G
H
吸光值	1	2	3	4	5	6	7	8	9	10	11	12
A	0.3702	0.2682	0.167	0.2178	0.2433	0.2065	0.2204	0.2089	0.2082	0.2131
B	0.2369	0.2358	0.2153	0.2132	0.2178	0.2178	0.2114	0.2088	0.2145	0.2179
C	0.2315	0.2157	0.2153	0.212	0.2151
D
E
F
G				0.3702
H				0.2682
				0.167
				0.2178
				0.2433
				0.2065
				0.2204
				0.2089
				0.2082
				0.2131
				0.2369
				0.2358
				0.2153
				0.2132
				0.2178
				0.2178
				0.2114
				0.2088
				0.2145
				0.2179
				0.2315
				0.2157
				0.2153
				0.212
				0.2151
