# Supplementary material for: Suppression of hnRNP A1 binding to HK1 RNA leads to glycolytic dysfunction in Alzheimer’s disease models
Source: Front Aging Neurosci. 2023 Aug 31;15:1218267. doi: 10.3389/fnagi.2023.1218267 (PMC10516183; doi:10.3389/fnagi.2023.1218267)
Supplement: Supplementary Figure 1 — Behavioral abnormalities in 9-month-old 3 × Tg-AD mice. (A) Schematic diagram of the different age stages of animals and experimental procedures. (B,C) Spatial cognitive ability and escape latency in 9-month-old WT and 3 × Tg-AD mice (n > 6 mice per group). (D) Evaluation of motor function in mice: statistical graphs of persistence time in turning the stick (n = 6 mice per group). (E) Evaluating the spatial exploration ability of mice: a statistical chart of the distance mice move (n = 6 mice per group). (F) Nesting ability in 9-month-old WT and 3 × Tg-AD mice (n = 4 mice per group). [file Data_Sheet_2.zip › FIG1/in vivo pk/2018.11.16 hippocampus-2 Pk 2min 20S.xls]

## Sheet: 常规信息
常规信息
程序信息
	程序名				新建程序_4620
	程序创建者				admin
	开始运行时间				16.11.2018 10:17:47+08:00
	执行用户				admin
	警告总数				0
	错误总数				0
	描述
仪器参数
	仪器名称				Multiskan GO
	仪器版本				1.01.12
	仪器序列号				1510-02317
	仪器温度				37.0 °C
软件参数
	运行软件版本				SkanIt Software 3.2.0.35 RE for Multiskan GO (zh-CHS)
	当前软件版本				SkanIt Software 3.2.0.35 RE for Multiskan GO (zh-CHS)
运行日志
	16.11.2018 10:17:47+08:00 新建程序_4620: 已开始
	16.11.2018 10:17:47+08:00 振动1: 已开始
	16.11.2018 10:17:47+08:00 温度: 37 °C
	16.11.2018 10:17:52+08:00 振动1: 已完成
	16.11.2018 10:17:52+08:00 光度测量1: 已开始
	16.11.2018 10:17:55+08:00 光度测量1: 已完成
	16.11.2018 10:17:55+08:00 新建程序_4620: 已完成

## Sheet: 步骤数据
步骤数据
新建程序_4620
	程序名				新建程序_4620
	描述
	板型模板				ANSI/SBS Standard, 96
振动1
	振动类型				持续
	速度				中速
	步骤持续时间				00:00:05
光度测量1
	测量模式				快速
	波长 [nm]				340

## Sheet: 光度测量1
光度测量1
板 1: 板 1
样本	1	2	3	4	5	6	7	8	9	10	11	12
A	未知_0001 1/1	未知_0003 1/1	未知_0005 1/1	未知_0007 1/1	未知_0009 1/1	未知_0011 1/1	未知_0013 1/1	未知_0015 1/1	未知_0017 1/1	未知_0019 1/1
B	未知_0002 1/1	未知_0004 1/1	未知_0006 1/1	未知_0008 1/1	未知_0010 1/1	未知_0012 1/1	未知_0014 1/1	未知_0016 1/1	未知_0018 1/1	未知_0020 1/1
C	未知_0021 1/1	未知_0022 1/1	未知_0023 1/1	未知_0024 1/1	未知_0025 1/1
D
E
F
G
H
吸光值	1	2	3	4	5	6	7	8	9	10	11	12
A	0.368	0.2694	0.1678	0.2171	0.2465	0.2073	0.223	0.2091	0.2081	0.2116
B	0.2386	0.2363	0.2153	0.2134	0.2173	0.2168	0.2111	0.207	0.2121	0.2104
C	0.2315	0.2163	0.2161	0.2123	0.2155
D
E
F
G
H

## Sheet: 光度测量1_2
光度测量1 2
板 1: 板 1
样本	1	2	3	4	5	6	7	8	9	10	11	12
A	未知_0001 1/1	未知_0003 1/1	未知_0005 1/1	未知_0007 1/1	未知_0009 1/1	未知_0011 1/1	未知_0013 1/1	未知_0015 1/1	未知_0017 1/1	未知_0019 1/1
B	未知_0002 1/1	未知_0004 1/1	未知_0006 1/1	未知_0008 1/1	未知_0010 1/1	未知_0012 1/1	未知_0014 1/1	未知_0016 1/1	未知_0018 1/1	未知_0020 1/1
C	未知_0021 1/1	未知_0022 1/1	未知_0023 1/1	未知_0024 1/1	未知_0025 1/1
D
E
F
G
H
吸光值	1	2	3	4	5	6	7	8	9	10	11	12
A	0.368	0.2694	0.1678	0.2171	0.2465	0.2073	0.223	0.2091	0.2081	0.2116
B	0.2386	0.2363	0.2153	0.2134	0.2173	0.2168	0.2111	0.207	0.2121	0.2104
C	0.2315	0.2163	0.2161	0.2123	0.2155
D
E
F					0.368
G					0.2694
H					0.1678
					0.2171
					0.2465
					0.2073
					0.223
					0.2091
					0.2081
					0.2116
					0.2386
					0.2363
					0.2153
					0.2134
					0.2173
					0.2168
					0.2111
					0.207
					0.2121
					0.2104
					0.2315
					0.2163
					0.2161
					0.2123
					0.2155
