# Supplementary material for: Suppression of hnRNP A1 binding to HK1 RNA leads to glycolytic dysfunction in Alzheimer’s disease models
Source: Front Aging Neurosci. 2023 Aug 31;15:1218267. doi: 10.3389/fnagi.2023.1218267 (PMC10516183; doi:10.3389/fnagi.2023.1218267)
Supplement: Supplementary Figure 1 — Behavioral abnormalities in 9-month-old 3 × Tg-AD mice. (A) Schematic diagram of the different age stages of animals and experimental procedures. (B,C) Spatial cognitive ability and escape latency in 9-month-old WT and 3 × Tg-AD mice (n > 6 mice per group). (D) Evaluation of motor function in mice: statistical graphs of persistence time in turning the stick (n = 6 mice per group). (E) Evaluating the spatial exploration ability of mice: a statistical chart of the distance mice move (n = 6 mice per group). (F) Nesting ability in 9-month-old WT and 3 × Tg-AD mice (n = 4 mice per group). [file Data_Sheet_2.zip › FIG1/in vivo pyruvate/data.xls]

## Sheet: 常规信息
常规信息
程序信息
	程序名				新建程序_3273
	程序创建者				admin
	开始运行时间				24.09.2022 17:49:11+08:00
	执行用户				admin
	警告总数				0
	错误总数				0
	描述
仪器参数
	仪器名称				Multiskan GO
	仪器版本				1.01.12
	仪器序列号				1510-02317
	仪器温度				37.0 °C
软件参数
	运行软件版本				SkanIt Software 3.2.1.4 RE for Multiskan GO (zh-CHS)
	当前软件版本				SkanIt Software 3.2.1.4 RE for Multiskan GO (zh-CHS)
运行日志
	24.09.2022 17:49:11+08:00 新建程序_3273: 已开始
	24.09.2022 17:49:11+08:00 光度测量1: 已开始
	24.09.2022 17:49:11+08:00 温度: 37 °C
	24.09.2022 17:49:20+08:00 光度测量1: 已完成
	24.09.2022 17:49:20+08:00 新建程序_3273: 已完成

## Sheet: 步骤数据
步骤数据
新建程序_3273
	程序名				新建程序_3273
	描述
	板型模板				Corning, F-bottom, 96
光度测量1
	测量模式				精度
	波长 [nm]				520

## Sheet: 光度测量1
光度测量1
板 1: 板 1
样本	1	2	3	4	5	6	7	8	9	10	11	12
A				未知_0001 1/1	未知_0007 1/1	未知_0013 1/1	未知_0019 1/1
B				未知_0002 1/1	未知_0008 1/1	未知_0014 1/1	未知_0020 1/1
C				未知_0003 1/1	未知_0009 1/1	未知_0015 1/1	未知_0021 1/1
D				未知_0004 1/1	未知_0010 1/1	未知_0016 1/1	未知_0022 1/1
E				未知_0005 1/1	未知_0011 1/1	未知_0017 1/1	未知_0023 1/1
F				未知_0006 1/1	未知_0012 1/1	未知_0018 1/1	未知_0024 1/1
G
H
吸光值	1	2	3	4	5	6	7	8	9	10	11	12
A				0.0631	0.0646	0.0633	0.0645
B				0.0899	0.076	0.0627	0.0647
C				0.0677	0.0692	0.0653	0.0677
D				0.0778	0.0704	0.064	0.063
E				0.0742	0.0731	0.0798	0.0594
F				0.0741	0.0766	0.0622	0.0674
G
H
						PJ	NH	（ug/g）
		WT	1	0.0631	0.0646	0.06385	3.52143	7.04286
			2	0.0899	0.076	0.08295	6.25	12.5
			3	0.0677	0.0692	0.06845	4.17857	8.35714
			4	0.0778	0.0704	0.0741	4.98571	9.97143
			5	0.0742	0.0731	0.07365	4.92143	9.84286
			6	0.0741	0.0766	0.07535	5.16429	10.3286
		TG	1	0.0633	0.0645	0.0639	3.52857	7.05714
			2	0.0627	0.0647	0.0637	3.5	7
			3	0.0653	0.0677	0.0665	3.9	7.8
			4	0.064	0.063	0.0635	3.47143	6.94286
			5		0.0594	0.0594	2.88571	5.77143
			6	0.0622	0.0674	0.0648	3.65714	7.31429
