# Supplementary material for: Suppression of hnRNP A1 binding to HK1 RNA leads to glycolytic dysfunction in Alzheimer’s disease models
Source: Front Aging Neurosci. 2023 Aug 31;15:1218267. doi: 10.3389/fnagi.2023.1218267 (PMC10516183; doi:10.3389/fnagi.2023.1218267)
Supplement: Supplementary Figure 1 — Behavioral abnormalities in 9-month-old 3 × Tg-AD mice. (A) Schematic diagram of the different age stages of animals and experimental procedures. (B,C) Spatial cognitive ability and escape latency in 9-month-old WT and 3 × Tg-AD mice (n > 6 mice per group). (D) Evaluation of motor function in mice: statistical graphs of persistence time in turning the stick (n = 6 mice per group). (E) Evaluating the spatial exploration ability of mice: a statistical chart of the distance mice move (n = 6 mice per group). (F) Nesting ability in 9-month-old WT and 3 × Tg-AD mice (n = 4 mice per group). [file Data_Sheet_2.zip › FIG1/in vivo(HK pro)/DATE.xlsx]

## Sheet: Sheet1
9.11 7HK	HK1	TUB	HK1/TUB	归一	pj
wt	19582.8	25287.8	0.774395	0.975614	0.793751
wt	21781.2	27916.7	0.780224	0.982958
wt	22679.8	27436.3	0.826634	1.04143
3tg	7889.71	29203.5	0.270163	0.340362
3tg	9946.49	29024.9	0.342688	0.431733
3tg	11550.9	31336.4	0.368611	0.464391
9.29 7hk	HK1	TUB	HK1/TUB	归一	pj
wt	27815.4	24230.8	1.14794	1.50288	0.763824
wt	20574.7	27379.8	0.751455	0.983806
wt	9114.8	23247.2	0.392081	0.513313
3tg	8941.28	27928.5	0.320148	0.419139
3tg	10607.5	24556	0.43197	0.565537
3tg	8430.05	27241.1	0.309461	0.405146
