# Supplementary material for: Suppression of hnRNP A1 binding to HK1 RNA leads to glycolytic dysfunction in Alzheimer’s disease models
Source: Front Aging Neurosci. 2023 Aug 31;15:1218267. doi: 10.3389/fnagi.2023.1218267 (PMC10516183; doi:10.3389/fnagi.2023.1218267)
Supplement: Supplementary Figure 2 — Immunohistochemistry of hippocampal tissues from AD mice. (A) Histological changes in the hippocampus of 9-month-old WT and 3 × Tg-AD mice were analyzed by HE staining. (B–D) Analysis of neuronal status in the hippocampus of 9-month-old WT and 3 × Tg-AD mice by Nissler staining (n = 3 mice per group). (E–H) Analysis and quantification of Aβ deposition in hippocampal tissue of 9-month-old WT and 3 × Tg-AD mice by immunofluorescence (n = 4 mice per group). [file Data_Sheet_1.zip]

Archive with 60 entries (50 files):
- FIG 2 pET-CT/
- FIG 2 pET-CT/PET-CT/
- FIG 2 pET-CT/PET-CT/FDG.emf
- FIG 2 pET-CT/PET-CT/K2/
- FIG 2 pET-CT/PET-CT/K2/10.JPG
- FIG 2 pET-CT/PET-CT/K2/11.JPG
- FIG 2 pET-CT/PET-CT/K2/Thumbs.db
- FIG 2 pET-CT/PET-CT/K3/
- FIG 2 pET-CT/PET-CT/K3/1.JPG
- FIG 2 pET-CT/PET-CT/K3/12.JPG
- FIG 2 pET-CT/PET-CT/K3/13.JPG
- FIG 2 pET-CT/PET-CT/K3/Thumbs.db
- FIG 2 pET-CT/PET-CT/K4/
- FIG 2 pET-CT/PET-CT/K4/1.JPG
- FIG 2 pET-CT/PET-CT/K4/12.jpg
- FIG 2 pET-CT/PET-CT/K4/13.JPG
- FIG 2 pET-CT/PET-CT/K4/14.JPG
- FIG 2 pET-CT/PET-CT/K4/2.JPG
- FIG 2 pET-CT/PET-CT/K4/6.jpg
- FIG 2 pET-CT/PET-CT/K4/Thumbs.db
- FIG 2 pET-CT/PET-CT/M1/
- FIG 2 pET-CT/PET-CT/M1/1.JPG
- FIG 2 pET-CT/PET-CT/M1/11.jpg
- FIG 2 pET-CT/PET-CT/M1/12.jpg
- FIG 2 pET-CT/PET-CT/M1/15.jpg
- FIG 2 pET-CT/PET-CT/M1/16.JPG
- FIG 2 pET-CT/PET-CT/M1/17.JPG
- FIG 2 pET-CT/PET-CT/M1/2.JPG
- FIG 2 pET-CT/PET-CT/M2/
- FIG 2 pET-CT/PET-CT/M2/1.JPG
- FIG 2 pET-CT/PET-CT/M2/12.JPG
- FIG 2 pET-CT/PET-CT/M2/13.JPG
- FIG 2 pET-CT/PET-CT/M2/2.JPG
- FIG 2 pET-CT/PET-CT/M2/6.jpg
- FIG 2 pET-CT/PET-CT/M2/9.jpg
- FIG 2 pET-CT/PET-CT/M3/
- FIG 2 pET-CT/PET-CT/M3/1.JPG
- FIG 2 pET-CT/PET-CT/M3/10.jpg
- FIG 2 pET-CT/PET-CT/M3/13.JPG
- FIG 2 pET-CT/PET-CT/M3/14.JPG
- FIG 2 pET-CT/PET-CT/M3/2.JPG
- FIG 2 pET-CT/PET-CT/M3/3.JPG
- FIG 2 pET-CT/PET-CT/M3/6.jpg
- FIG 2 pET-CT/PET-CT/M4/
- FIG 2 pET-CT/PET-CT/M4/1.JPG
- FIG 2 pET-CT/PET-CT/M4/10.jpg
- FIG 2 pET-CT/PET-CT/M4/11.JPG
- FIG 2 pET-CT/PET-CT/M4/12.JPG
- FIG 2 pET-CT/PET-CT/M4/2.JPG
- FIG 2 pET-CT/PET-CT/M4/3.jpg
- FIG 2 pET-CT/PET-CT/M4/6.jpg
- FIG 2 pET-CT/PET-CT/M5/
- FIG 2 pET-CT/PET-CT/M5/1.JPG
- FIG 2 pET-CT/PET-CT/M5/11.JPG
- FIG 2 pET-CT/PET-CT/M5/12.JPG
- FIG 2 pET-CT/PET-CT/M5/2.JPG
- FIG 2 pET-CT/PET-CT/M5/5.jpg
- FIG 2 pET-CT/PET-CT/M5/6.jpg
- FIG 2 pET-CT/PET-CT/M5/8.jpg
- FIG 2 pET-CT/PET-CT/pet.pzfx
