# Supplementary material for: Suppression of hnRNP A1 binding to HK1 RNA leads to glycolytic dysfunction in Alzheimer’s disease models
Source: Front Aging Neurosci. 2023 Aug 31;15:1218267. doi: 10.3389/fnagi.2023.1218267 (PMC10516183; doi:10.3389/fnagi.2023.1218267)
Supplement: Supplementary Figure 3 — Prospects: other regulatory roles of hnRNP A1. (A) Observation of the effect of different concentrations of VPC-80051 on viability in HT22 cells (n = 6 per group). (B) Enrichment of PKM1 and PKM2 mRNA by qPCR after pulling down RNA using hnRNP A1 antibody (n = 6 per group). (C) Observation of the effect of hnRNP A1 overexpression on lactate content of Aβ25–35-induced HT22 cells (n = 3 per group). (D) Observation of the effect of hnRNP A1 overexpression on GSH of Aβ25–35-induced HT22 cells (n = 3 per group). (E) Observation of the effect of hnRNP A1 overexpression on ROS of Aβ25–35-induced HT22 cells (n = 3 per group). (F) To observe the effect of hnRNP A1 overexpression on GSH after the use of glycolysis inhibitor 2-DG (n = 3 per group). (G) To observe the effect of hnRNP A1 overexpression on ROS after the use of glycolysis inhibitor 2-DG (n = 3 per group). [file Data_Sheet_5.zip]

Archive with 165 entries (146 files):
- FIG3/
- FIG3/HK pro(OE-A1)/
- FIG3/HK pro(OE-A1)/HK1/
- FIG3/HK pro(OE-A1)/HK1/12.13 hk 4.3.png
- FIG3/HK pro(OE-A1)/HK1/12.13 hk4.2.png
- FIG3/HK pro(OE-A1)/HK1/12.13 tub 4.3.png
- FIG3/HK pro(OE-A1)/HK1/12.13 tub4.2.png
- FIG3/HK pro(OE-A1)/HK1/2022-10-20 jxh 5'4hk.png
- FIG3/HK pro(OE-A1)/HK1/2022-10-20 jxh 5'4hk.scn
- FIG3/HK pro(OE-A1)/HK1/2022.12.13 HK2.1.png
- FIG3/HK pro(OE-A1)/HK1/2022.12.13 TUB2.1.png
- FIG3/HK pro(OE-A1)/HK1/HK1(A1过表达).emf
- FIG3/HK pro(OE-A1)/HK1/data.xlsx
- FIG3/HK pro(OE-A1)/HK1/original data/
- FIG3/HK pro(OE-A1)/HK1/original data/2022-10-20  5'4hk.tif
- FIG3/HK pro(OE-A1)/HK1/original data/wb 2022-10-20  5'4tub.tif
- FIG3/HK pro(OE-A1)/HK1/original data/wb 2022-12-13  hk 4.2.tif
- FIG3/HK pro(OE-A1)/HK1/original data/wb 2022-12-13  hk2.1.tif
- FIG3/HK pro(OE-A1)/HK1/original data/wb 2022-12-13  hk4.3.tif
- FIG3/HK pro(OE-A1)/HK1/original data/wb 2022-12-16  tub 2.1.tif
- FIG3/HK pro(OE-A1)/HK1/original data/wb 2022-12-16  tub 4.2.tif
- FIG3/HK pro(OE-A1)/HK1/original data/wb 2022-12-16  tub 4.3.tif
- FIG3/HK pro(OE-A1)/HK1/paint.pzfx
- FIG3/HK pro(OE-A1)/HK1/wb 2022-10-20 jxh 5'4tub.png
- FIG3/HK pro(OE-A1)/HK1/wb 2022-10-20 jxh 5'4tub.scn
- FIG3/HK pro(OE-A1)/HK1/wb 2022-12-13 jxh hk 4.2.scn
- FIG3/HK pro(OE-A1)/HK1/wb 2022-12-13 jxh hk2.1.scn
- FIG3/HK pro(OE-A1)/HK1/wb 2022-12-13 jxh hk4.3.scn
- FIG3/HK pro(OE-A1)/HK1/wb 2022-12-16 jxh tub 2.1.scn
- FIG3/HK pro(OE-A1)/HK1/wb 2022-12-16 jxh tub 4.2.scn
- FIG3/HK pro(OE-A1)/HK1/wb 2022-12-16 jxh tub 4.3.scn
- FIG3/RIP/
- FIG3/RIP/2022.7.23/
- FIG3/RIP/2022.7.23/admin_2022-07-23 20-39-29_BR001720 -  End Point Results.xlsx
- FIG3/RIP/2022.7.23/admin_2022-07-23 20-39-29_BR001720 -  Gene Expression Results.xlsx
- FIG3/RIP/2022.7.23/admin_2022-07-23 20-39-29_BR001720 -  Melt Curve Amplification Results.xlsx
- FIG3/RIP/2022.7.23/admin_2022-07-23 20-39-29_BR001720 -  Melt Curve Derivative Results.xlsx
- FIG3/RIP/2022.7.23/admin_2022-07-23 20-39-29_BR001720 -  Melt Curve Peak Results.xlsx
- FIG3/RIP/2022.7.23/admin_2022-07-23 20-39-29_BR001720 -  Melt Curve Plate View Results.xlsx
- FIG3/RIP/2022.7.23/admin_2022-07-23 20-39-29_BR001720 -  Melt Curve Summary.xlsx
- FIG3/RIP/2022.7.23/admin_2022-07-23 20-39-29_BR001720 -  Quantification Amplification Results.xlsx
- FIG3/RIP/2022.7.23/admin_2022-07-23 20-39-29_BR001720 -  Quantification Cq Results.xlsx
- FIG3/RIP/2022.7.23/admin_2022-07-23 20-39-29_BR001720 -  Quantification Plate View Results.xlsx
- FIG3/RIP/2022.7.23/admin_2022-07-23 20-39-29_BR001720 -  Quantification Summary.xlsx
- FIG3/RIP/2022.7.23/admin_2022-07-23 20-39-29_BR001720.pcrd
- FIG3/RIP/PAINT.pzfx
- FIG3/RIP/RIP  HK1.emf
- FIG3/RIP/RIP-qPCR DATA.xlsx
- FIG3/RIP/rip 2022.8.2/
- FIG3/RIP/rip 2022.8.2/1/
- FIG3/RIP/rip 2022.8.2/1/1ban/
- FIG3/RIP/rip 2022.8.2/1/1ban/admin_2022-08-02 10-56-21_BR003621 -  End Point Results.xlsx
- FIG3/RIP/rip 2022.8.2/1/1ban/admin_2022-08-02 10-56-21_BR003621 -  Gene Expression Results.xlsx
- FIG3/RIP/rip 2022.8.2/1/1ban/admin_2022-08-02 10-56-21_BR003621 -  Melt Curve Amplification Results.xlsx
- FIG3/RIP/rip 2022.8.2/1/1ban/admin_2022-08-02 10-56-21_BR003621 -  Melt Curve Derivative Results.xlsx
- FIG3/RIP/rip 2022.8.2/1/1ban/admin_2022-08-02 10-56-21_BR003621 -  Melt Curve Peak Results.xlsx
- FIG3/RIP/rip 2022.8.2/1/1ban/admin_2022-08-02 10-56-21_BR003621 -  Melt Curve Plate View Results.xlsx
- FIG3/RIP/rip 2022.8.2/1/1ban/admin_2022-08-02 10-56-21_BR003621 -  Melt Curve Summary.xlsx
- FIG3/RIP/rip 2022.8.2/1/1ban/admin_2022-08-02 10-56-21_BR003621 -  Quantification Amplification Results.xlsx
- FIG3/RIP/rip 2022.8.2/1/1ban/admin_2022-08-02 10-56-21_BR003621 -  Quantification Cq Results.xlsx
- FIG3/RIP/rip 2022.8.2/1/1ban/admin_2022-08-02 10-56-21_BR003621 -  Quantification Plate View Results.xlsx
- FIG3/RIP/rip 2022.8.2/1/1ban/admin_2022-08-02 10-56-21_BR003621 -  Quantification Summary.xlsx
- FIG3/RIP/rip 2022.8.2/1/1ban/admin_2022-08-02 10-56-21_BR003621.pcrd
- FIG3/RIP/rip 2022.8.2/2/
- FIG3/RIP/rip 2022.8.2/2/ban2/
- FIG3/RIP/rip 2022.8.2/2/ban2/admin_2022-08-02 11-38-15_BR001720 -  End Point Results.xlsx
- FIG3/RIP/rip 2022.8.2/2/ban2/admin_2022-08-02 11-38-15_BR001720 -  Gene Expression Results.xlsx
- FIG3/RIP/rip 2022.8.2/2/ban2/admin_2022-08-02 11-38-15_BR001720 -  Melt Curve Amplification Results.xlsx
- FIG3/RIP/rip 2022.8.2/2/ban2/admin_2022-08-02 11-38-15_BR001720 -  Melt Curve Derivative Results.xlsx
- FIG3/RIP/rip 2022.8.2/2/ban2/admin_2022-08-02 11-38-15_BR001720 -  Melt Curve Peak Results.xlsx
- FIG3/RIP/rip 2022.8.2/2/ban2/admin_2022-08-02 11-38-15_BR001720 -  Melt Curve Plate View Results.xlsx
- FIG3/RIP/rip 2022.8.2/2/ban2/admin_2022-08-02 11-38-15_BR001720 -  Melt Curve Summary.xlsx
- FIG3/RIP/rip 2022.8.2/2/ban2/admin_2022-08-02 11-38-15_BR001720 -  Quantification Amplification Results.xlsx
- FIG3/RIP/rip 2022.8.2/2/ban2/admin_2022-08-02 11-38-15_BR001720 -  Quantification Cq Results.xlsx
- FIG3/RIP/rip 2022.8.2/2/ban2/admin_2022-08-02 11-38-15_BR001720 -  Quantification Plate View Results.xlsx
- FIG3/RIP/rip 2022.8.2/2/ban2/admin_2022-08-02 11-38-15_BR001720 -  Quantification Summary.xlsx
- FIG3/RIP/rip 2022.8.2/2/ban2/admin_2022-08-02 11-38-15_BR001720.pcrd
- FIG3/hk mrna(VPC)/
- FIG3/hk mrna(VPC)/DATA.xlsx
- FIG3/hk mrna(VPC)/HK1  mrna(vpc).emf
- FIG3/hk mrna(VPC)/paint.pzfx
- FIG3/hk mrna(VPC)/pcr 2022.11.6/
- FIG3/hk mrna(VPC)/pcr 2022.11.6/admin_2022-11-06 17-27-26_BR003621 -  End Point Results.xlsx
- FIG3/hk mrna(VPC)/pcr 2022.11.6/admin_2022-11-06 17-27-26_BR003621 -  Gene Expression Results.xlsx
- FIG3/hk mrna(VPC)/pcr 2022.11.6/admin_2022-11-06 17-27-26_BR003621 -  Melt Curve Amplification Results.xlsx
- FIG3/hk mrna(VPC)/pcr 2022.11.6/admin_2022-11-06 17-27-26_BR003621 -  Melt Curve Derivative Results.xlsx
- FIG3/hk mrna(VPC)/pcr 2022.11.6/admin_2022-11-06 17-27-26_BR003621 -  Melt Curve Peak Results.xlsx
- FIG3/hk mrna(VPC)/pcr 2022.11.6/admin_2022-11-06 17-27-26_BR003621 -  Melt Curve Plate View Results.xlsx
- FIG3/hk mrna(VPC)/pcr 2022.11.6/admin_2022-11-06 17-27-26_BR003621 -  Melt Curve Summary.xlsx
- FIG3/hk mrna(VPC)/pcr 2022.11.6/admin_2022-11-06 17-27-26_BR003621 -  Quantification Amplification Results.xlsx
- FIG3/hk mrna(VPC)/pcr 2022.11.6/admin_2022-11-06 17-27-26_BR003621 -  Quantification Cq Results.xlsx
- FIG3/hk mrna(VPC)/pcr 2022.11.6/admin_2022-11-06 17-27-26_BR003621 -  Quantification Plate View Results.xlsx
- FIG3/hk mrna(VPC)/pcr 2022.11.6/admin_2022-11-06 17-27-26_BR003621 -  Quantification Summary.xlsx
- FIG3/hk(VPC)/
- FIG3/hk(VPC)/HK1(VPC).emf
- FIG3/hk(VPC)/HK1(VPC).pzfx
- FIG3/hk(VPC)/date.xlsx
- FIG3/hk(VPC)/original data/
- FIG3/hk(VPC)/original data/wb 2022-10-14   4'3hk.tif
- FIG3/hk(VPC)/original data/wb 2022-10-14  1'1hk.tif
- FIG3/hk(VPC)/original data/wb 2022-10-14  1'2 hk.tif
- FIG3/hk(VPC)/original data/wb 2022-10-14  2'1hk.tif
- FIG3/hk(VPC)/original data/wb 2022-10-16  1'1tub.tif
- FIG3/hk(VPC)/original data/wb 2022-10-16  2'1tub.tif
- FIG3/hk(VPC)/original data/wb 2022-10-16 1'2tub.tif
- FIG3/hk(VPC)/original data/wb 2022-10-16 4'3 tub.tif
- FIG3/hk(VPC)/wb 2022-10-14  jxh 4'3hk.png
- FIG3/hk(VPC)/wb 2022-10-14  jxh 4'3hk.scn
- FIG3/hk(VPC)/wb 2022-10-14 jxh 1'1hk.png
- FIG3/hk(VPC)/wb 2022-10-14 jxh 1'1hk.scn
- FIG3/hk(VPC)/wb 2022-10-14 jxh 1'2 hk.png
- FIG3/hk(VPC)/wb 2022-10-14 jxh 1'2 hk.scn
- FIG3/hk(VPC)/wb 2022-10-14 jxh 2'1hk.png
- FIG3/hk(VPC)/wb 2022-10-14 jxh 2'1hk.scn
- FIG3/hk(VPC)/wb 2022-10-16 jxh 1'1tub.png
- FIG3/hk(VPC)/wb 2022-10-16 jxh 1'1tub.scn
- FIG3/hk(VPC)/wb 2022-10-16 jxh 1'2tub.png
- FIG3/hk(VPC)/wb 2022-10-16 jxh 1'2tub.scn
- FIG3/hk(VPC)/wb 2022-10-16 jxh 2'1tub.png
- FIG3/hk(VPC)/wb 2022-10-16 jxh 2'1tub.scn
- FIG3/hk(VPC)/wb 2022-10-16 jxh 4'3 tub.png
- FIG3/hk(VPC)/wb 2022-10-16 jxh 4'3 tub.scn
- FIG3/hk1 mrna (OE-A1)/
- FIG3/hk1 mrna (OE-A1)/4.2/
- FIG3/hk1 mrna (OE-A1)/4.2/admin_2022-04-02 23-01-36_BR003621 -  End Point Results.xlsx
- FIG3/hk1 mrna (OE-A1)/4.2/admin_2022-04-02 23-01-36_BR003621 -  Gene Expression Results.xlsx
- FIG3/hk1 mrna (OE-A1)/4.2/admin_2022-04-02 23-01-36_BR003621 -  Melt Curve Amplification Results.xlsx
- FIG3/hk1 mrna (OE-A1)/4.2/admin_2022-04-02 23-01-36_BR003621 -  Melt Curve Derivative Results.xlsx
- FIG3/hk1 mrna (OE-A1)/4.2/admin_2022-04-02 23-01-36_BR003621 -  Melt Curve Peak Results.xlsx
- FIG3/hk1 mrna (OE-A1)/4.2/admin_2022-04-02 23-01-36_BR003621 -  Melt Curve Plate View Results.xlsx
- FIG3/hk1 mrna (OE-A1)/4.2/admin_2022-04-02 23-01-36_BR003621 -  Melt Curve Summary.xlsx
- FIG3/hk1 mrna (OE-A1)/4.2/admin_2022-04-02 23-01-36_BR003621 -  Quantification Amplification Results.xlsx
- FIG3/hk1 mrna (OE-A1)/4.2/admin_2022-04-02 23-01-36_BR003621 -  Quantification Cq Results.xlsx
- FIG3/hk1 mrna (OE-A1)/4.2/admin_2022-04-02 23-01-36_BR003621 -  Quantification Plate View Results.xlsx
- FIG3/hk1 mrna (OE-A1)/4.2/admin_2022-04-02 23-01-36_BR003621 -  Quantification Summary.xlsx
- FIG3/hk1 mrna (OE-A1)/DATA.xlsx
- FIG3/hk1 mrna (OE-A1)/HK1.emf
- FIG3/hk1 mrna (OE-A1)/PCR.pzfx
- FIG3/hk1 mrna (OE-A1)/pcr 2022.8.7 B1/
- FIG3/hk1 mrna (OE-A1)/pcr 2022.8.7 B1/admin_2022-08-07 18-25-11_BR001720 -  End Point Results.xlsx
- FIG3/hk1 mrna (OE-A1)/pcr 2022.8.7 B1/admin_2022-08-07 18-25-11_BR001720 -  Gene Expression Results.xlsx
- FIG3/hk1 mrna (OE-A1)/pcr 2022.8.7 B1/admin_2022-08-07 18-25-11_BR001720 -  Melt Curve Amplification Results.xlsx
- FIG3/hk1 mrna (OE-A1)/pcr 2022.8.7 B1/admin_2022-08-07 18-25-11_BR001720 -  Melt Curve Derivative Results.xlsx
- FIG3/hk1 mrna (OE-A1)/pcr 2022.8.7 B1/admin_2022-08-07 18-25-11_BR001720 -  Melt Curve Peak Results.xlsx
- FIG3/hk1 mrna (OE-A1)/pcr 2022.8.7 B1/admin_2022-08-07 18-25-11_BR001720 -  Melt Curve Plate View Results.xlsx
- FIG3/hk1 mrna (OE-A1)/pcr 2022.8.7 B1/admin_2022-08-07 18-25-11_BR001720 -  Melt Curve Summary.xlsx
- FIG3/hk1 mrna (OE-A1)/pcr 2022.8.7 B1/admin_2022-08-07 18-25-11_BR001720 -  Quantification Amplification Results.xlsx
- FIG3/hk1 mrna (OE-A1)/pcr 2022.8.7 B1/admin_2022-08-07 18-25-11_BR001720 -  Quantification Cq Results.xlsx
- FIG3/hk1 mrna (OE-A1)/pcr 2022.8.7 B1/admin_2022-08-07 18-25-11_BR001720 -  Quantification Plate View Results.xlsx
- FIG3/hk1 mrna (OE-A1)/pcr 2022.8.7 B1/admin_2022-08-07 18-25-11_BR001720 -  Quantification Summary.xlsx
- FIG3/hk1 mrna (OE-A1)/pcr 2022.8.7 B1/admin_2022-08-07 18-25-11_BR001720.pcrd
- FIG3/hk1 mrna (OE-A1)/pcr 2022.8.7 B1/~$admin_2022-08-07 18-25-11_BR001720 -  Quantification Cq Results.xlsx
- FIG3/hk1 mrna (OE-A1)/pcr 2022.8.7 B2/
- FIG3/hk1 mrna (OE-A1)/pcr 2022.8.7 B2/admin_2022-08-07 18-33-11_BR003621 -  End Point Results.xlsx
- FIG3/hk1 mrna (OE-A1)/pcr 2022.8.7 B2/admin_2022-08-07 18-33-11_BR003621 -  Gene Expression Results.xlsx
- FIG3/hk1 mrna (OE-A1)/pcr 2022.8.7 B2/admin_2022-08-07 18-33-11_BR003621 -  Melt Curve Amplification Results.xlsx
- FIG3/hk1 mrna (OE-A1)/pcr 2022.8.7 B2/admin_2022-08-07 18-33-11_BR003621 -  Melt Curve Derivative Results.xlsx
- FIG3/hk1 mrna (OE-A1)/pcr 2022.8.7 B2/admin_2022-08-07 18-33-11_BR003621 -  Melt Curve Peak Results.xlsx
- FIG3/hk1 mrna (OE-A1)/pcr 2022.8.7 B2/admin_2022-08-07 18-33-11_BR003621 -  Melt Curve Plate View Results.xlsx
- FIG3/hk1 mrna (OE-A1)/pcr 2022.8.7 B2/admin_2022-08-07 18-33-11_BR003621 -  Melt Curve Summary.xlsx
- FIG3/hk1 mrna (OE-A1)/pcr 2022.8.7 B2/admin_2022-08-07 18-33-11_BR003621 -  Quantification Amplification Results.xlsx
- FIG3/hk1 mrna (OE-A1)/pcr 2022.8.7 B2/admin_2022-08-07 18-33-11_BR003621 -  Quantification Cq Results.xlsx
- FIG3/hk1 mrna (OE-A1)/pcr 2022.8.7 B2/admin_2022-08-07 18-33-11_BR003621 -  Quantification Plate View Results.xlsx
- FIG3/hk1 mrna (OE-A1)/pcr 2022.8.7 B2/admin_2022-08-07 18-33-11_BR003621 -  Quantification Summary.xlsx
- FIG3/hk1 mrna (OE-A1)/pcr 2022.8.7 B2/admin_2022-08-07 18-33-11_BR003621.pcrd
