# Supplementary material for: Suppression of hnRNP A1 binding to HK1 RNA leads to glycolytic dysfunction in Alzheimer’s disease models
Source: Front Aging Neurosci. 2023 Aug 31;15:1218267. doi: 10.3389/fnagi.2023.1218267 (PMC10516183; doi:10.3389/fnagi.2023.1218267)
Supplement: Supplementary Figure 3 — Prospects: other regulatory roles of hnRNP A1. (A) Observation of the effect of different concentrations of VPC-80051 on viability in HT22 cells (n = 6 per group). (B) Enrichment of PKM1 and PKM2 mRNA by qPCR after pulling down RNA using hnRNP A1 antibody (n = 6 per group). (C) Observation of the effect of hnRNP A1 overexpression on lactate content of Aβ25–35-induced HT22 cells (n = 3 per group). (D) Observation of the effect of hnRNP A1 overexpression on GSH of Aβ25–35-induced HT22 cells (n = 3 per group). (E) Observation of the effect of hnRNP A1 overexpression on ROS of Aβ25–35-induced HT22 cells (n = 3 per group). (F) To observe the effect of hnRNP A1 overexpression on GSH after the use of glycolysis inhibitor 2-DG (n = 3 per group). (G) To observe the effect of hnRNP A1 overexpression on ROS after the use of glycolysis inhibitor 2-DG (n = 3 per group). [file Data_Sheet_5.zip › FIG3/HK pro(OE-A1)/HK1/data.xlsx]

## Sheet: Sheet1
22.10.19	HK1	TUB	A1/TUB	归1
空载1	22571.3	82537.9	0.273466	1
过表达1	35731.7	69395	0.514902	1.88287
2022.12.13 HK2.1	HK1	TUB	A1/TUB	归1
空载2	44730.1	60011.9	0.745353	1
过表达2	56483	53472.1	1.05631	1.41719
2022.12.13 HK4.2
空载3	51117.3	58497.3	0.873841	1
过表达3	87470.7	51820.6	1.68795	1.93165
2022.12.13 HK4.3
空载4	71371.9	84351.5	0.846125	1
过表达4	82030.3	72202.1	1.13612	1.34273
