# Supplementary material for: Suppression of hnRNP A1 binding to HK1 RNA leads to glycolytic dysfunction in Alzheimer’s disease models
Source: Front Aging Neurosci. 2023 Aug 31;15:1218267. doi: 10.3389/fnagi.2023.1218267 (PMC10516183; doi:10.3389/fnagi.2023.1218267)
Supplement: Supplementary Figure 3 — Prospects: other regulatory roles of hnRNP A1. (A) Observation of the effect of different concentrations of VPC-80051 on viability in HT22 cells (n = 6 per group). (B) Enrichment of PKM1 and PKM2 mRNA by qPCR after pulling down RNA using hnRNP A1 antibody (n = 6 per group). (C) Observation of the effect of hnRNP A1 overexpression on lactate content of Aβ25–35-induced HT22 cells (n = 3 per group). (D) Observation of the effect of hnRNP A1 overexpression on GSH of Aβ25–35-induced HT22 cells (n = 3 per group). (E) Observation of the effect of hnRNP A1 overexpression on ROS of Aβ25–35-induced HT22 cells (n = 3 per group). (F) To observe the effect of hnRNP A1 overexpression on GSH after the use of glycolysis inhibitor 2-DG (n = 3 per group). (G) To observe the effect of hnRNP A1 overexpression on ROS after the use of glycolysis inhibitor 2-DG (n = 3 per group). [file Data_Sheet_5.zip › FIG3/RIP/2022.7.23/admin_2022-07-23 20-39-29_BR001720 - Quantification Cq Results.xlsx]

## Sheet: 0
	Well	Fluor	Target	Content	Sample	Biological Set Name	Cq	Cq Mean	Cq Std. Dev	Starting Quantity (SQ)	Log Starting Quantity	SQ Mean	SQ Std. Dev	Set Point	Well Note
	A01	SYBR		Unkn			23.2112	23.2112	0				0	60
	A02	SYBR		Unkn			25.387	25.387	0				0	60
	A03	SYBR		Unkn			20.0617	20.0617	0				0	60
	A04	SYBR		Unkn			24.6101	24.6101	0				0	60
	A05	SYBR		Unkn			18.3653	18.3653	0				0	60
	A06	SYBR		Unkn			24.461	24.461	0				0	60
	A07	SYBR		Unkn			22.9102	22.9102	0				0	60
	A08	SYBR		Unkn			25.1601	25.1601	0				0	60
	A09	SYBR		Unkn			20.0824	20.0824	0				0	60
	A10	SYBR		Unkn			24.7515	24.7515	0				0	60
	A11	SYBR		Unkn			18.3472	18.3472	0				0	60
	A12	SYBR		Unkn			24.9423	24.9423	0				0	60
	B01	SYBR		Unkn			28.3597	28.3597	0				0	60
	B02	SYBR		Unkn			27.5012	27.5012	0				0	60
	B03	SYBR		Unkn			27.6478	27.6478	0				0	60
	B04	SYBR		Unkn			26.3711	26.3711	0				0	60
	B05	SYBR		Unkn			27.7163	27.7163	0				0	60
	B06	SYBR		Unkn			27.3212	27.3212	0				0	60
	B07	SYBR		Unkn			28.1991	28.1991	0				0	60
	B08	SYBR		Unkn			27.6148	27.6148	0				0	60
	B09	SYBR		Unkn			27.7348	27.7348	0				0	60
	B10	SYBR		Unkn			26.2518	26.2518	0				0	60
	B11	SYBR		Unkn			27.6827	27.6827	0				0	60
	B12	SYBR		Unkn			27.3165	27.3165	0				0	60
	C01	SYBR		Unkn			28.687	28.687	0				0	60
	C02	SYBR		Unkn			28.0713	28.0713	0				0	60
	C03	SYBR		Unkn			27.8535	27.8535	0				0	60
	C04	SYBR		Unkn			26.3872	26.3872	0				0	60
	C05	SYBR		Unkn			27.7338	27.7338	0				0	60
	C06	SYBR		Unkn			27.5559	27.5559	0				0	60
	C07	SYBR		Unkn			28.4961	28.4961	0				0	60
	C08	SYBR		Unkn			27.8501	27.8501	0				0	60
	C09	SYBR		Unkn			27.6261	27.6261	0				0	60
	C10	SYBR		Unkn			26.5416	26.5416	0				0	60
	C11	SYBR		Unkn			27.7253	27.7253	0				0	60
	C12	SYBR		Unkn			27.3096	27.3096	0				0	60
	D01	SYBR		Unkn			29.2371	29.2371	0				0	60
	D02	SYBR		Unkn			28.1262	28.1262	0				0	60
	D03	SYBR		Unkn			24.0605	24.0605	0				0	60
	D04	SYBR		Unkn			27.7663	27.7663	0				0	60
	D05	SYBR		Unkn			22.5261	22.5261	0				0	60
	D06	SYBR		Unkn			27.6573	27.6573	0				0	60
	D07	SYBR		Unkn			29.3934	29.3934	0				0	60
	D08	SYBR		Unkn			28.0346	28.0346	0				0	60
	D09	SYBR		Unkn			24.0769	24.0769	0				0	60
	D10	SYBR		Unkn			27.8743	27.8743	0				0	60
	D11	SYBR		Unkn			22.2928	22.2928	0				0	60
	D12	SYBR		Unkn			27.6879	27.6879	0				0	60
	E01	SYBR		Unkn			27.7418	27.7418	0				0	60
	E02	SYBR		Unkn			26.3481	26.3481	0				0	60
	E03	SYBR		Unkn			22.7175	22.7175	0				0	60
	E04	SYBR		Unkn			27.0284	27.0284	0				0	60
	E05	SYBR		Unkn			21.0394	21.0394	0				0	60
	E06	SYBR		Unkn			26.476	26.476	0				0	60
	E07	SYBR		Unkn			27.6146	27.6146	0				0	60
	E08	SYBR		Unkn			26.4725	26.4725	0				0	60
	E09	SYBR		Unkn			22.6725	22.6725	0				0	60
	E10	SYBR		Unkn			26.6495	26.6495	0				0	60
	E11	SYBR		Unkn			20.9335	20.9335	0				0	60
	E12	SYBR		Unkn			26.6819	26.6819	0				0	60
	F01	SYBR		Unkn			29.2038	29.2038	0				0	60
	F02	SYBR		Unkn			27.9286	27.9286	0				0	60
	F03	SYBR		Unkn			24.1856	24.1856	0				0	60
	F04	SYBR		Unkn			27.8186	27.8186	0				0	60
	F05	SYBR		Unkn			22.424	22.424	0				0	60
	F06	SYBR		Unkn			27.6075	27.6075	0				0	60
	F07	SYBR		Unkn			29.3288	29.3288	0				0	60
	F08	SYBR		Unkn			28.0089	28.0089	0				0	60
	F09	SYBR		Unkn			23.9597	23.9597	0				0	60
	F10	SYBR		Unkn			27.5844	27.5844	0				0	60
	F11	SYBR		Unkn			22.2566	22.2566	0				0	60
	F12	SYBR		Unkn			27.6522	27.6522	0				0	60
	G01	SYBR		Unkn			27.7281	27.7281	0				0	60
	G02	SYBR		Unkn			26.2223	26.2223	0				0	60
	G03	SYBR		Unkn			22.3632	22.3632	0				0	60
	G04	SYBR		Unkn			27.0081	27.0081	0				0	60
	G05	SYBR		Unkn			21.164	21.164	0				0	60
	G06	SYBR		Unkn			26.2671	26.2671	0				0	60
	G07	SYBR		Unkn			27.4425	27.4425	0				0	60
	G08	SYBR		Unkn			26.2707	26.2707	0				0	60
	G09	SYBR		Unkn			22.6388	22.6388	0				0	60
	G10	SYBR		Unkn			26.7138	26.7138	0				0	60
	G11	SYBR		Unkn			20.7666	20.7666	0				0	60
	G12	SYBR		Unkn			26.3718	26.3718	0				0	60
	H01	SYBR		Unkn			25.0823	25.0823	0				0	60
	H02	SYBR		Unkn			24.6015	24.6015	0				0	60
	H03	SYBR		Unkn			22.0293	22.0293	0				0	60
	H04	SYBR		Unkn			25.2759	25.2759	0				0	60
	H05	SYBR		Unkn			20.5495	20.5495	0				0	60
	H06	SYBR		Unkn			25.1238	25.1238	0				0	60
	H07	SYBR		Unkn			24.9119	24.9119	0				0	60
	H08	SYBR		Unkn			24.4383	24.4383	0				0	60
	H09	SYBR		Unkn			22.2093	22.2093	0				0	60
	H10	SYBR		Unkn			25.2736	25.2736	0				0	60
	H11	SYBR		Unkn			20.559	20.559	0				0	60
	H12	SYBR		Unkn			25.1408	25.1408	0				0	60

## Sheet: Run Information
File Name	admin_2022-07-23 20-39-29_BR001720.pcrd
Created By User	admin
Notes
ID
Run Started	2022/7/23 20:39:54 UTC +08:00
Run Ended	2022/7/23 22:08:44 UTC +08:00
Sample Vol	15
Lid Temp	105
Protocol File Name	百乐程序15ul - 副本.prcl
Plate Setup File Name	Quick Plate_96 wells_SYBR Only.pltd
Base Serial Number	BR001720
Optical Head Serial Number
CFX Manager Version	2.1.1022.0523.
