# Supplementary material for: Suppression of hnRNP A1 binding to HK1 RNA leads to glycolytic dysfunction in Alzheimer’s disease models
Source: Front Aging Neurosci. 2023 Aug 31;15:1218267. doi: 10.3389/fnagi.2023.1218267 (PMC10516183; doi:10.3389/fnagi.2023.1218267)
Supplement: Supplementary Figure 3 — Prospects: other regulatory roles of hnRNP A1. (A) Observation of the effect of different concentrations of VPC-80051 on viability in HT22 cells (n = 6 per group). (B) Enrichment of PKM1 and PKM2 mRNA by qPCR after pulling down RNA using hnRNP A1 antibody (n = 6 per group). (C) Observation of the effect of hnRNP A1 overexpression on lactate content of Aβ25–35-induced HT22 cells (n = 3 per group). (D) Observation of the effect of hnRNP A1 overexpression on GSH of Aβ25–35-induced HT22 cells (n = 3 per group). (E) Observation of the effect of hnRNP A1 overexpression on ROS of Aβ25–35-induced HT22 cells (n = 3 per group). (F) To observe the effect of hnRNP A1 overexpression on GSH after the use of glycolysis inhibitor 2-DG (n = 3 per group). (G) To observe the effect of hnRNP A1 overexpression on ROS after the use of glycolysis inhibitor 2-DG (n = 3 per group). [file Data_Sheet_5.zip › FIG3/RIP/RIP-qPCR DATA.xlsx]

## Sheet: ChIP-qPCR Analysis Template 1.0
	RIP-qPCR Data Analysis Template
					Sample Site Occupancy Results
				Ct 1	∆ Ct		∆∆ Ct	Assay Site IP				33.23	31.08	32.20	30.50	NoCt	NoCt	26.73
分组	Antibody	Target Site	Sample		Input normalized	% Input	IgG adjusted	Fold Enrichment				30.95	27.87	32.84	27.37	NoCt	30.23	25.44
			Template		IP value (∆Ct)	Sites IP'ed	IP Ct value (∆∆Ct)	above bkgrnd (NIS)				31.08	27.34	29.85	26.65	NoCt	NoCt	26.26
					(Ct[IP]-Ct[InputxDF])	((2-∆Ct)x100%)	(∆Ct[IP]-∆Ct[NIS])	(2-∆∆Ct)				31.42	31.56	34.84	30.09	31.58	NoCt	27.22
M14		Target	Input	32.16		1						31.31	27.87	36.43	27.11	NoCt	31.31	25.32
			IP	28.51	-0.33	0.127627	-9.35	652.575				31.58	26.99	31.24	26.31	NoCt	30.54	26.13
			IgG	39.18	9.02	0.000195574						NoCt	NoCt	NoCt	NoCt	NoCt	NoCt	NoCt
		GAPDH 1 客户	Input	21.11		1
			IP	19.02	1.23	0.0432847	-7.21	148.056
			IgG	27.55	8.44	0.000292353
		GAPDH 2 壹迈	Input	21.57		1
			IP	19.58	1.33	0.040386	-6.99	127.116
			IgG	27.89	8.32	0.00031771
LYC	1	STING	Input	33.23		1
			IP	29.95	0.04	0.0987552	-2.13	4.37717
			IgG	32.08	2.17	0.0225614
	2	GAPDH	Input	31.08		1
			IP	30.87	3.11	0.0117597	0.53	0.692555
			IgG	30.34	2.58	0.0169802
XYX	3	GPX4	Input	32.20		1
			IP	32.84	3.96	0.00652412	2.99	0.125869
			IgG	29.85	0.97	0.0518325
	4	GAPDH	Input	30.50		1
			IP	30.37	3.19	0.0111254	-0.28	1.21419
			IgG	30.65	3.47	0.00916277
	5	ACSL4	Input	31.58		1
			IP	40	11.74	2.96831e-05	0	1
			IgG	40	11.74	2.96831e-05
QZH	6	GPD183	Input	34.28		1
			IP	30.23	-0.73	0.168404	-9.77	873.098
			IgG	40	9.04	0.000192881
	7	GAPDH	Input	26.73		1
			IP	25.44	2.03	0.0248605	-0.82	1.76541
			IgG	26.26	2.85	0.014082
1In this worksheet the default Input fraction is 1% which is a dilution factor (DF) of 100 or 6.644 cycles (i.e. log2 of 100).
2Ideally, this value should be 1.0 if there is no difference in global transcription or IP efficiency.
Note: A 1.0 Fold Change in Site Occupancy is no change.
参数条件	结果判定
Fold Enrichment≥4	有结合
Fold Enrichment<4	不结合
%Input≥1%	结合强度：强
%Input<1%	结合强度：弱

## Sheet: Sheet2
Assay #M1	Input	1			Input	Pol 2	IP Ab #1	NIS/mock
	Pol 2	0.100134		M1	1	0.100134	0.100134	0.100134
	IP Ab #1	0.100134		M2	1	9.94173e-07	0.00179724	9.94173e-07
Ab #1 target binding	NIS/mock	0.100134		W1	1	7.84389e-06	0.00965171	7.84389e-06
Assay #M2	Input	1		W2	1	1.6354e-05	0.00938778	1.6354e-05
	Pol 2	9.94173e-07		AR2	1	0.000194223	0.00107608	0.000194223
	IP Ab #1	0.00179724		AR5	1	0.000685764	0.000841354	0.000685764
Ab #1 target binding	NIS/mock	9.94173e-07		AR6	1	0.00180974	0.0013433	0.00180974
Assay #W1	Input	1		AR7	1	0.000139737	0.00670754	0.000139737
	Pol 2	7.84389e-06		STAR1	1	9.5495e-08	9.5495e-08	9.5495e-08
	IP Ab #1	0.00965171		STOP1	1	3.46929e-05	0.00135265	3.46929e-05
Ab #1 target binding	NIS/mock	7.84389e-06		STOP2	1	0.00267731	0.00552427	0.00267731
Assay #W2	Input	1		ZMGT8	1	9.5495e-08	9.5495e-08	9.5495e-08
	Pol 2	1.6354e-05		ZMGT9	1	4.87894e-06	0.000457164	4.87894e-06
	IP Ab #1	0.00938778		AR8	1	0.0476956	0.0220206	0.0476956
Ab #1 target binding	NIS/mock	1.6354e-05
Assay #AR2	Input	1
	Pol 2	0.000194223
	IP Ab #1	0.00107608
Ab #1 target binding	NIS/mock	0.000194223
Assay #AR5	Input	1
	Pol 2	0.000685764
	IP Ab #1	0.000841354
Ab #1 target binding	NIS/mock	0.000685764
Assay #AR6	Input	1
	Pol 2	0.00180974
	IP Ab #1	0.0013433
Ab #1 target binding	NIS/mock	0.00180974
Assay #AR7	Input	1
	Pol 2	0.000139737
	IP Ab #1	0.00670754
Ab #1 target binding	NIS/mock	0.000139737
Assay # STAR1	Input	1
	Pol 2	9.5495e-08
	IP Ab #1	9.5495e-08
Ab #1 target binding	NIS/mock	9.5495e-08
Assay #STOP1	Input	1
	Pol 2	3.46929e-05
	IP Ab #1	0.00135265
Ab #1 target binding	NIS/mock	3.46929e-05
Assay #STOP2	Input	1
	Pol 2	0.00267731
	IP Ab #1	0.00552427
Ab #1 target binding	NIS/mock	0.00267731
Assay #ZMGT8	Input	1
	Pol 2	9.5495e-08
	IP Ab #1	9.5495e-08
Ab #1 target binding	NIS/mock	9.5495e-08
Assay #ZMGT9	Input	1
	Pol 2	4.87894e-06
	IP Ab #1	0.000457164
Ab #1 target binding	NIS/mock	4.87894e-06
Assay #AR8	Input	1
	Pol 2	0.0476956
	IP Ab #1	0.0220206
	NIS/mock	0.0476956
1	1.6354e-05	0.00938778	1.6354e-05
1	0.000194223	0.00107608	0.000194223
1	0.000685764	0.000841354	0.000685764
1	0.00180974	0.0013433	0.00180974
1	0.000139737	0.00670754	0.000139737
1	9.5495e-08	9.5495e-08	9.5495e-08
1	3.46929e-05	0.00135265	3.46929e-05
1	0.00267731	0.00552427	0.00267731
1	9.5495e-08	9.5495e-08	9.5495e-08
1	4.87894e-06	0.000457164	4.87894e-06
1	0.0476956	0.0220206	0.0476956

## Sheet: 壹迈生物
RIP-qPCR Data Analysis Template
			Sample Site Occupancy Results					Sample Site Occupancy Results				Sample Site Occupancy Results
		Ct 1	∆ Ct		∆∆ Ct	Assay Site IP	Ct 2	∆ Ct		∆∆ Ct	Assay Site IP
RBPs	Sample		Input normalized	% Input	IgG adjusted	Fold Enrichment		Input normalized	% Input	IgG adjusted	Fold Enrichment	% Input		Fold Enrichment
Target gene	Fraction		IP value (∆Ct)	Sites IP'ed	IP Ct value (∆∆Ct)	above bkgrnd (NIS)		IP value (∆Ct)	Sites IP'ed	IP Ct value (∆∆Ct)	above bkgrnd (NIS)	Mean	SD	Mean	SD
			(Ct[IP]-Ct[InputxDF])	((2-∆Ct)x100%)	(∆Ct[IP]-∆Ct[NIS])	(2-∆∆Ct)		(Ct[IP]-Ct[InputxDF])	((2-∆Ct)x100%)	(∆Ct[IP]-∆Ct[NIS])	(2-∆∆Ct)
Pkm1	Input	27.2773		1			23.48		1
	IP	20.2766	-0.360621	1.28398	-3.27647	9.68982	21.38	4.54	0.0429857	-1.84	3.5801	66.3482	87.7514	13.2699	4.32022
	IgG	23.5531	2.91585	0.132508			23.22	6.38	0.0120068			7.22574	8.52072
Hexokinase-1	Input	34.52		1			34.52		1
	IP	30.27	2.39	0.190782	-3.01	8.05564	30.47	2.59	0.166086	-2.8	6.9644	17.8434	1.74632	15.02	0.771623
	IgG	33.28	5.4	0.0236831			33.27	5.39	0.0238478			2.37654	0.0116481
Pkm2	Input	25.2		1			25.18		1
	IP	19.8	1.24	0.423373	-2.78	6.86852	19.27	0.73	0.602904	-3.1	8.57419	51.3138	12.6948	15.4427	1.20609
	IgG	22.58	4.02	0.0616395			22.37	3.83	0.0703162			6.59778	0.613529

## Sheet: 7.23
RIP-qPCR Data Analysis Template
			Sample Site Occupancy Results					Sample Site Occupancy Results				Sample Site Occupancy Results
		Ct 1	∆ Ct		∆∆ Ct	Assay Site IP	Ct 2	∆ Ct		∆∆ Ct	Assay Site IP
RBPs	Sample		Input normalized	% Input	IgG adjusted	Fold Enrichment		Input normalized	% Input	IgG adjusted	Fold Enrichment	% Input		Fold Enrichment
Target gene	Fraction		IP value (∆Ct)	Sites IP'ed	IP Ct value (∆∆Ct)	above bkgrnd (NIS)		IP value (∆Ct)	Sites IP'ed	IP Ct value (∆∆Ct)	above bkgrnd (NIS)	Mean	SD	Mean	SD
			(Ct[IP]-Ct[InputxDF])	((2-∆Ct)x100%)	(∆Ct[IP]-∆Ct[NIS])	(2-∆∆Ct)		(Ct[IP]-Ct[InputxDF])	((2-∆Ct)x100%)	(∆Ct[IP]-∆Ct[NIS])	(2-∆∆Ct)
actin	Input	23.2112		1			25.387		1
	IP	20.0617	3.49054	0.08897	1.6964	0.308555	24.6101	5.86315	0.0171797	0.149118	0.901801	5.30749	5.07634	1.21036	0.419489
	IgG	18.3653	1.79413	0.288345			24.461	5.71403	0.0190505			15.3697	19.042
hk1	Input	27.6148		1			27.5012		1
	IP	26.2518	5.27699	0.025791	-1.06467	2.0917	26.3711	5.5099	0.021946	-0.950031	1.93191	2.38685	0.271886	4.02361	0.112984
	IgG	27.3165	6.34166	0.0123302			27.3212	6.45993	0.0113597			1.1845	0.0686234
HK1	Input	28.0713		1			27.8501		1
	IP	26.3872	4.9559	0.0322199	-1.16874	2.24815	26.5416	5.33156	0.0248336	-0.767924	1.70282	2.85268	0.522295	3.95096	0.385606
	IgG	27.5559	6.12464	0.0143318			27.3096	6.09949	0.0145838			1.44578	0.0178215

## Sheet: 2022.8.2(1)(2)
RIP-qPCR Data Analysis Template
			Sample Site Occupancy Results					Sample Site Occupancy Results					Sample Site Occupancy Results
		Ct 1	∆ Ct		∆∆ Ct	Assay Site IP	Ct 2	∆ Ct		∆∆ Ct	Assay Site IP	Ct 3	∆ Ct		∆∆ Ct	Assay Site IP
RBPs	Sample		Input normalized	% Input	IgG adjusted	Fold Enrichment		Input normalized	% Input	IgG adjusted	Fold Enrichment		Input normalized	% Input	IgG adjusted	Fold Enrichment
Target gene	Fraction		IP value (∆Ct)	Sites IP'ed	IP Ct value (∆∆Ct)	above bkgrnd (NIS)		IP value (∆Ct)	Sites IP'ed	IP Ct value (∆∆Ct)	above bkgrnd (NIS)		IP value (∆Ct)	Sites IP'ed	IP Ct value (∆∆Ct)	above bkgrnd (NIS)
			(Ct[IP]-Ct[InputxDF])	((2-∆Ct)x100%)	(∆Ct[IP]-∆Ct[NIS])	(2-∆∆Ct)		(Ct[IP]-Ct[InputxDF])	((2-∆Ct)x100%)	(∆Ct[IP]-∆Ct[NIS])	(2-∆∆Ct)		(Ct[IP]-Ct[InputxDF])	((2-∆Ct)x100%)	(∆Ct[IP]-∆Ct[NIS])	(2-∆∆Ct)
HK	Input	31.0096		1			29.5778		1			26.0126		1
	IP	25.1333	0.763752	0.588963	-3.21318	9.27394	26.0313	3.09346	0.117159	-3.07002	8.39786	18.6003	-0.772335	1.70803	-4.19195	18.2769
	IgG	28.3465	3.97693	0.0635073			29.1013	6.16348	0.0139511			22.7922	3.41962	0.0934529
	Input	29.1843		1			31.0096		1			27.5642		1
	IP	25.8467	3.30237	0.101365	-2.68467	6.42934	25.1333	0.763752	0.588963	-3.21318	9.27394	25.1761	4.25187	0.0524879	-2.24437	4.73831
	IgG	28.5314	5.98705	0.0157659			28.3465	3.97693	0.0635073			27.4204	6.49624	0.0110774
	Input	35.2036		1
	IP	33.2473	4.68368	0.0389108	-3.00099	8.00551
	IgG	36.2483	7.68468	0.0048605
