# Supplementary material for: Suppression of hnRNP A1 binding to HK1 RNA leads to glycolytic dysfunction in Alzheimer’s disease models
Source: Front Aging Neurosci. 2023 Aug 31;15:1218267. doi: 10.3389/fnagi.2023.1218267 (PMC10516183; doi:10.3389/fnagi.2023.1218267)
Supplement: Supplementary Figure 3 — Prospects: other regulatory roles of hnRNP A1. (A) Observation of the effect of different concentrations of VPC-80051 on viability in HT22 cells (n = 6 per group). (B) Enrichment of PKM1 and PKM2 mRNA by qPCR after pulling down RNA using hnRNP A1 antibody (n = 6 per group). (C) Observation of the effect of hnRNP A1 overexpression on lactate content of Aβ25–35-induced HT22 cells (n = 3 per group). (D) Observation of the effect of hnRNP A1 overexpression on GSH of Aβ25–35-induced HT22 cells (n = 3 per group). (E) Observation of the effect of hnRNP A1 overexpression on ROS of Aβ25–35-induced HT22 cells (n = 3 per group). (F) To observe the effect of hnRNP A1 overexpression on GSH after the use of glycolysis inhibitor 2-DG (n = 3 per group). (G) To observe the effect of hnRNP A1 overexpression on ROS after the use of glycolysis inhibitor 2-DG (n = 3 per group). [file Data_Sheet_5.zip › FIG3/RIP/rip 2022.8.2/1/1ban/admin_2022-08-02 10-56-21_BR003621 - Quantification Cq Results.xlsx]

## Sheet: 0
	Well	Fluor	Target	Content	Sample	Biological Set Name	Cq	Cq Mean	Cq Std. Dev	Starting Quantity (SQ)	Log Starting Quantity	SQ Mean	SQ Std. Dev	Set Point	Well Note			1	2	3	4	5	6	7	8	9	10	11	12
	A01	SYBR		Unkn			29.0457	29.0457	0				0	60			A	29.0457	31.8066	34.2088	27.829	37.4187	33.0897	26.0699	28.5691	28.186	33.9852	29.3522	35.2036
	A02	SYBR		Unkn			31.8066	31.8066	0				0	60			B	28.1738	30.2132	34.5654	27.9081	36.6218	34.0451	24.9126	27.0186	27.6149	30.1217	27.9262	33.2473
	A03	SYBR		Unkn			34.2088	34.2088	0				0	60			C	28.5928	30.4175	29.7179	27.9261	35.2854	33.1977	25.2606	27.625	28.1571	28.4503	28.5291	36.2483
	A04	SYBR		Unkn			27.829	27.829	0				0	60			D	29.5778	31.0096	31.8716	27.6601	37.2919	32.6963	26.1937	28.6535	28.5254	27.5642	29.1843	36.6764
	A05	SYBR		Unkn			37.4187	37.4187	0				0	60			E	26.0313	25.1333	31.885	27.6596		31.0254	20.6101	22.629	27.4613	25.1761	25.8467	38.2461
	A06	SYBR		Unkn			33.0897	33.0897	0				0	60			F	29.1013	28.3465	32.1985	27.9112	36.1905	34.2057	23.6892	25.7248	28.2913	27.4204	28.5314	37.909
	A07	SYBR		Unkn			26.0699	26.0699	0				0	60			G	29.0895	31.7868	32.6055	27.9751	36.7649	37.9057	25.8087	28.5936	28.2182	34.219	29.0236	35.9819
	A08	SYBR		Unkn			28.5691	28.5691	0				0	60			H	27.7875	27.0246	34.8363	28.0482	38.5702	33.5838	21.8293	24.2219	28.0325	27.0046	27.8207
	A09	SYBR		Unkn			28.186	28.186	0				0	60			A	28.8461	27.5563	33.5728	27.9146	35.7777	32.7991	23.4569	25.8424	27.9716	28.0521	28.768	35.7641
	A10	SYBR		Unkn			33.9852	33.9852	0				0	60			B	29.2717	31.9706	33.4417	27.9864	38.018	36.0519	25.6406	28.9495	27.8022	34.4596	29.002	36.4872
	A11	SYBR		Unkn			29.3522	29.3522	0				0	60			C	29.2312	28.4325	33.9125	27.9157		32.3463	21.0264	26.4089	27.8614	27.4265	29.2536	36.012
	A12	SYBR		Unkn			35.2036	35.2036	0				0	60			D	28.6919	27.6808	33.9249	27.7561		34.0956	19.1054	25.6719	27.2461	26.4865	28.5033	37.407
	B01	SYBR		Unkn			28.1738	28.1738	0				0	60			E	29.2057	29.442	34.7539	27.7995	37.1746	35.2301	26.0126	28.7285	27.3322	35.9449	29.1681	35.8096
	B02	SYBR		Unkn			30.2132	30.2132	0				0	60			F	30.3965	29.0685	33.4814	27.9801		36.1686	18.6003	27.3613	27.4374	29.4045	30.3646
	B03	SYBR		Unkn			34.5654	34.5654	0				0	60			G	27.6376	27.0781	34.8833	27.8599		34.0128	22.7922	25.0798	27.4371	27.0057	27.7173	36.317
	B04	SYBR		Unkn			27.9081	27.9081	0				0	60
	B05	SYBR		Unkn			36.6218	36.6218	0				0	60
	B06	SYBR		Unkn			34.0451	34.0451	0				0	60
	B07	SYBR		Unkn			24.9126	24.9126	0				0	60
	B08	SYBR		Unkn			27.0186	27.0186	0				0	60
	B09	SYBR		Unkn			27.6149	27.6149	0				0	60
	B10	SYBR		Unkn			30.1217	30.1217	0				0	60
	B11	SYBR		Unkn			27.9262	27.9262	0				0	60
	B12	SYBR		Unkn			33.2473	33.2473	0				0	60
	C01	SYBR		Unkn			28.5928	28.5928	0				0	60
	C02	SYBR		Unkn			30.4175	30.4175	0				0	60
	C03	SYBR		Unkn			29.7179	29.7179	0				0	60
	C04	SYBR		Unkn			27.9261	27.9261	0				0	60
	C05	SYBR		Unkn			35.2854	35.2854	0				0	60
	C06	SYBR		Unkn			33.1977	33.1977	0				0	60
	C07	SYBR		Unkn			25.2606	25.2606	0				0	60
	C08	SYBR		Unkn			27.625	27.625	0				0	60
	C09	SYBR		Unkn			28.1571	28.1571	0				0	60
	C10	SYBR		Unkn			28.4503	28.4503	0				0	60
	C11	SYBR		Unkn			28.5291	28.5291	0				0	60
	C12	SYBR		Unkn			36.2483	36.2483	0				0	60
	D01	SYBR		Unkn			29.5778	29.5778	0				0	60
	D02	SYBR		Unkn			31.0096	31.0096	0				0	60
	D03	SYBR		Unkn			31.8716	31.8716	0				0	60
	D04	SYBR		Unkn			27.6601	27.6601	0				0	60
	D05	SYBR		Unkn			37.2919	37.2919	0				0	60
	D06	SYBR		Unkn			32.6963	32.6963	0				0	60
	D07	SYBR		Unkn			26.1937	26.1937	0				0	60
	D08	SYBR		Unkn			28.6535	28.6535	0				0	60
	D09	SYBR		Unkn			28.5254	28.5254	0				0	60
	D10	SYBR		Unkn			27.5642	27.5642	0				0	60
	D11	SYBR		Unkn			29.1843	29.1843	0				0	60
	D12	SYBR		Unkn			36.6764	36.6764	0				0	60
	E01	SYBR		Unkn			26.0313	26.0313	0				0	60
	E02	SYBR		Unkn			25.1333	25.1333	0				0	60
	E03	SYBR		Unkn			31.885	31.885	0				0	60
	E04	SYBR		Unkn			27.6596	27.6596	0				0	60
	E05	SYBR		Unkn				0	0			0	0	60
	E06	SYBR		Unkn			31.0254	31.0254	0				0	60
	E07	SYBR		Unkn			20.6101	20.6101	0				0	60
	E08	SYBR		Unkn			22.629	22.629	0				0	60
	E09	SYBR		Unkn			27.4613	27.4613	0				0	60
	E10	SYBR		Unkn			25.1761	25.1761	0				0	60
	E11	SYBR		Unkn			25.8467	25.8467	0				0	60
	E12	SYBR		Unkn			38.2461	38.2461	0				0	60
	F01	SYBR		Unkn			29.1013	29.1013	0				0	60
	F02	SYBR		Unkn			28.3465	28.3465	0				0	60
	F03	SYBR		Unkn			32.1985	32.1985	0				0	60
	F04	SYBR		Unkn			27.9112	27.9112	0				0	60
	F05	SYBR		Unkn			36.1905	36.1905	0				0	60
	F06	SYBR		Unkn			34.2057	34.2057	0				0	60
	F07	SYBR		Unkn			23.6892	23.6892	0				0	60
	F08	SYBR		Unkn			25.7248	25.7248	0				0	60
	F09	SYBR		Unkn			28.2913	28.2913	0				0	60
	F10	SYBR		Unkn			27.4204	27.4204	0				0	60
	F11	SYBR		Unkn			28.5314	28.5314	0				0	60
	F12	SYBR		Unkn			37.909	37.909	0				0	60
	G01	SYBR		Unkn			29.0895	29.0895	0				0	60
	G02	SYBR		Unkn			31.7868	31.7868	0				0	60
	G03	SYBR		Unkn			32.6055	32.6055	0				0	60
	G04	SYBR		Unkn			27.9751	27.9751	0				0	60
	G05	SYBR		Unkn			36.7649	36.7649	0				0	60
	G06	SYBR		Unkn			37.9057	37.9057	0				0	60
	G07	SYBR		Unkn			25.8087	25.8087	0				0	60
	G08	SYBR		Unkn			28.5936	28.5936	0				0	60
	G09	SYBR		Unkn			28.2182	28.2182	0				0	60
	G10	SYBR		Unkn			34.219	34.219	0				0	60
	G11	SYBR		Unkn			29.0236	29.0236	0				0	60
	G12	SYBR		Unkn			35.9819	35.9819	0				0	60
	H01	SYBR		Unkn			27.7875	27.7875	0				0	60
	H02	SYBR		Unkn			27.0246	27.0246	0				0	60
	H03	SYBR		Unkn			34.8363	34.8363	0				0	60
	H04	SYBR		Unkn			28.0482	28.0482	0				0	60
	H05	SYBR		Unkn			38.5702	38.5702	0				0	60
	H06	SYBR		Unkn			33.5838	33.5838	0				0	60
	H07	SYBR		Unkn			21.8293	21.8293	0				0	60
	H08	SYBR		Unkn			24.2219	24.2219	0				0	60
	H09	SYBR		Unkn			28.0325	28.0325	0				0	60
	H10	SYBR		Unkn			27.0046	27.0046	0				0	60
	H11	SYBR		Unkn			27.8207	27.8207	0				0	60
	H12	SYBR		Unkn				0	0			0	0	60

## Sheet: Run Information
File Name	admin_2022-08-02 10-56-21_BR003621.pcrd
Created By User	admin
Notes
ID
Run Started	2022/8/2 10:56:51 UTC +08:00
Run Ended	2022/8/2 12:26:06 UTC +08:00
Sample Vol	15
Lid Temp	105
Protocol File Name	百乐程序-15ul.prcl
Plate Setup File Name	Quick Plate_96 wells_SYBR Only.pltd
Base Serial Number	BR003621
Optical Head Serial Number	788BR03772
CFX Manager Version	2.1.1022.0523.
