# Supplementary material for: Suppression of hnRNP A1 binding to HK1 RNA leads to glycolytic dysfunction in Alzheimer’s disease models
Source: Front Aging Neurosci. 2023 Aug 31;15:1218267. doi: 10.3389/fnagi.2023.1218267 (PMC10516183; doi:10.3389/fnagi.2023.1218267)
Supplement: Supplementary Figure 3 — Prospects: other regulatory roles of hnRNP A1. (A) Observation of the effect of different concentrations of VPC-80051 on viability in HT22 cells (n = 6 per group). (B) Enrichment of PKM1 and PKM2 mRNA by qPCR after pulling down RNA using hnRNP A1 antibody (n = 6 per group). (C) Observation of the effect of hnRNP A1 overexpression on lactate content of Aβ25–35-induced HT22 cells (n = 3 per group). (D) Observation of the effect of hnRNP A1 overexpression on GSH of Aβ25–35-induced HT22 cells (n = 3 per group). (E) Observation of the effect of hnRNP A1 overexpression on ROS of Aβ25–35-induced HT22 cells (n = 3 per group). (F) To observe the effect of hnRNP A1 overexpression on GSH after the use of glycolysis inhibitor 2-DG (n = 3 per group). (G) To observe the effect of hnRNP A1 overexpression on ROS after the use of glycolysis inhibitor 2-DG (n = 3 per group). [file Data_Sheet_5.zip › FIG3/hk mrna(VPC)/DATA.xlsx]

## Sheet: 0
	Well	Fluor	Target	Content	Sample	Cq	SQ
	A01	SYBR		Unkn		14.4826		0A	34.7412
	A02	SYBR		Unkn		14.2357			36.239
	A03	SYBR		Unkn		14.191			35.2638
	A04	SYBR		Unkn		14.3251		CA	32.3656
	A05	SYBR		Unkn		14.2307			34.5642
	A06	SYBR		Unkn
	A07	SYBR		Unkn		14.4985		LA	32.9766
	A08	SYBR		Unkn		14.5837			35.3838			0A	A	G	B	D
	A09	SYBR		Unkn		14.5794			34.644				14.4826	34.7412	18.5904	22.0471
	A10	SYBR		Unkn									14.2357	36.239	18.1854	22.0286
	A11	SYBR		Unkn								CA	14.191	35.2638	18.2634	22.0424
	A12	SYBR		Unkn									14.3251	32.3656	18.1242	22.4766
	B01	SYBR		Unkn		34.7412							14.2307	34.5642	18.1553	22.5508
	B02	SYBR		Unkn		36.239						LA
	B03	SYBR		Unkn		35.2638							14.4985	32.9766	17.6133
	B04	SYBR		Unkn		32.3656							14.5837	35.3838	17.5719	22.0891
	B05	SYBR		Unkn		34.5642							14.5794	34.644	17.7138	22.064
	B06	SYBR		Unkn
	B07	SYBR		Unkn		32.9766
	B08	SYBR		Unkn		35.3838
	B09	SYBR		Unkn		34.644
	B10	SYBR		Unkn
	B11	SYBR		Unkn
	B12	SYBR		Unkn
	C01	SYBR		Unkn		18.5904
	C02	SYBR		Unkn		18.1854
	C03	SYBR		Unkn		18.2634
	C04	SYBR		Unkn		18.1242
	C05	SYBR		Unkn		18.1553
	C06	SYBR		Unkn
	C07	SYBR		Unkn		17.6133
	C08	SYBR		Unkn		17.5719
	C09	SYBR		Unkn		17.7138
	C10	SYBR		Unkn
	C11	SYBR		Unkn
	C12	SYBR		Unkn
	D01	SYBR		Unkn		22.0471
	D02	SYBR		Unkn		22.0286
	D03	SYBR		Unkn		22.0424
	D04	SYBR		Unkn		22.4766
	D05	SYBR		Unkn		22.5508
	D06	SYBR		Unkn
	D07	SYBR		Unkn
	D08	SYBR		Unkn		22.0891
	D09	SYBR		Unkn		22.064
	D10	SYBR		Unkn
	D11	SYBR		Unkn
	D12	SYBR		Unkn
	E01	SYBR		Unkn
	E02	SYBR		Unkn
	E03	SYBR		Unkn
	E04	SYBR		Unkn
	E05	SYBR		Unkn
	E06	SYBR		Unkn
	E07	SYBR		Unkn
	E08	SYBR		Unkn
	E09	SYBR		Unkn
	E10	SYBR		Unkn
	E11	SYBR		Unkn
	E12	SYBR		Unkn
	F01	SYBR		Unkn
	F02	SYBR		Unkn
	F03	SYBR		Unkn
	F04	SYBR		Unkn
	F05	SYBR		Unkn
	F06	SYBR		Unkn
	F07	SYBR		Unkn
	F08	SYBR		Unkn
	F09	SYBR		Unkn
	F10	SYBR		Unkn
	F11	SYBR		Unkn
	F12	SYBR		Unkn
	G01	SYBR		Unkn
	G02	SYBR		Unkn
	G03	SYBR		Unkn
	G04	SYBR		Unkn
	G05	SYBR		Unkn
	G06	SYBR		Unkn
	G07	SYBR		Unkn
	G08	SYBR		Unkn
	G09	SYBR		Unkn
	G10	SYBR		Unkn
	G11	SYBR		Unkn
	G12	SYBR		Unkn
	H01	SYBR		Unkn
	H02	SYBR		Unkn
	H03	SYBR		Unkn
	H04	SYBR		Unkn
	H05	SYBR		Unkn
	H06	SYBR		Unkn
	H07	SYBR		Unkn
	H08	SYBR		Unkn
	H09	SYBR		Unkn
	H10	SYBR		Unkn
	H11	SYBR		Unkn
	H12	SYBR		Unkn

## Sheet: Run Information
File Name	admin_2021-11-29 17-32-40_BR003621.pcrd
Created By User	admin
Notes
ID
Run Started	2021/11/29 17:33:00 UTC +08:00
Run Ended	2021/11/29 18:59:54 UTC +08:00
Sample Vol	15
Lid Temp	105
Protocol File Name	百乐程序-15ul.prcl
Plate Setup File Name	Quick Plate_96 wells_SYBR Only.pltd
Base Serial Number	BR003621
Optical Head Serial Number	788BR03772
CFX Manager Version	2.1.1022.0523.

## Sheet: Sheet1
原始数据
	内参（TUBULIN）	HK1		差	contro均	E1-F			平均值
空白组	19.1817	22.5131		3.33139	1.87767	1.45371	0.365081	HK1	2.16836
	19.4217	20.5313		1.10965	1.87767	-0.768026	1.70294					空白		Aβ		vpc		空白		Aβ		vpc
	19.0796	22.4435		3.36392	1.87767	1.48624	0.356941				HK	22.5131	22.4435	22.4146	22.5936	22.3001	22.277	22.3993	22.6398	22.9632	23.1138	22.1609	23.3869
	19.2391	20.7425		1.50339	1.87767	-0.374285	1.2962					20.5313	20.7425	20.876	20.921	21.3027	20.818	21.2102	21.3063	21.3417	21.1547	21.4049	21.1788
	24.0344	22.3993		-1.63513	1.87767	-3.5128	11.4146				CATIN	16.1689	15.6971	15.2795	14.4401	16.1482	14.2335	16.0135	15.7361	15.9267	14.332	16.1379	14.3082
	19.3679	21.2102		1.84231	1.87767	-0.0353596	1.02481					16.3171	16.0287	16.0023	14.8172	16.4573	14.4392	16.2024	15.9208	15.8372	14.6666	15.855	14.0251
	19.2857	22.6398		3.35409	1.87767	1.47642	0.35938				TUB	19.1817	19.0796	19.2191	17.4823	19.1592	17.1985	24.0344	19.2857	18.9122	17.2534	19.2625	16.935
	19.1545	21.3063		2.15177	1.87767	0.2741	0.826966					19.4217	19.2391	18.8227	17.4707	19.1553	17.2982	19.3679	19.1545	18.7668	17.1526	19.0979	17.2304
				差	contro均	E1-F
VPC组	19.1592	22.3001		3.14083	1.87767	1.26316	0.41663		0.398844
	19.1553	21.3027		2.14738	1.87767	0.269705	0.829489
	17.1985	22.277		5.07848	1.87767	3.20081	0.108758
	17.2982	20.818		3.51971	1.87767	1.64204	0.320403
	19.2625	22.1609		2.89839	1.87767	1.02072	0.49287
	19.0979	21.4049		2.30706	1.87767	0.429387	0.742577
	16.935	23.3869		6.4519	1.87767	4.57423	0.0419778
	17.2304	21.1788		3.94836	1.87767	2.07069	0.238045
				差	contro均	E1-F
Aβ组	19.2191	22.4146		3.19543	1.87767	1.31776	0.401159		0.357515
	18.8227	20.876		2.05329	1.87767	0.175618	0.885388
	17.4823	22.5936		5.11124	1.87767	3.23357	0.106316
	17.4707	20.921		3.45033	1.87767	1.57266	0.336189								原始数据
	18.9122	22.9632		4.05103	1.87767	2.17336	0.221694									NEI（CATIN）	MU		差	contro均	E1-F			平均值
	18.7668	21.3417		2.57485	1.87767	0.69718	0.616777								空白组	16.1689	22.5131		6.3442	5.34188	1.00232	0.499198	HK1	1.15759
	17.2534	23.1138		5.86038	1.87767	3.98271	0.0632536									16.3171	20.5313		4.21423	5.34188	-1.12765	2.18503
	17.1526	21.1547		4.00209	1.87767	2.12441	0.229344									15.6971	22.4435			5.34188	-5.34188
																16.0287	20.7425		4.71381	5.34188	-0.628076	1.5455
																16.0135	22.3993		6.38579	5.34188	1.04391	0.485013
数据整理																16.2024	21.2102		5.00776	5.34188	-0.334122	1.26061
																15.7361	22.6398			5.34188	-5.34188
																15.9208	21.3063		5.38551	5.34188	0.0436289	0.970211
	内参（TUBULIN）	HK1		差	contro均	E1-F			平均值		归一
空白组	19.1817	22.5131		3.33139	2.21543	1.11595	0.461386	HK1	1.17435		0.392885								差	contro均	E1-F
	19.4217	20.5313		1.10965	2.21543	-1.10579	2.15216				1.83264				VPC组	16.1482	22.3001		6.15185	5.34188	0.809965	0.570396		0.365838
		22.4435			2.21543	-2.21543										16.4573	21.3027			5.34188	-5.34188
	19.2391	20.7425		1.50339	2.21543	-0.712045	1.63813				1.39492					14.2335	22.277		8.04354	5.34188	2.70166	0.153717
		22.3993			2.21543	-2.21543										14.4392	20.818		6.37878	5.34188	1.0369	0.487375
	19.3679	21.2102		1.84231	2.21543	-0.37312	1.29515				1.10286					16.1379	22.1609		6.02297	5.34188	0.681088	0.623695
	19.2857	22.6398		3.35409	2.21543	1.13866	0.454182				0.38675					15.855	21.4049			5.34188	-5.34188
	19.1545	21.3063		2.15177	2.21543	-0.0636607	1.04511				0.889949					14.3082	23.3869		9.07875	5.34188	3.73687	0.0750052
																14.0251	21.1788		7.15367	5.34188	1.81178	0.284839
				差	contro均	E1-F
VPC组	19.1592	22.3001		3.14083	2.21543	0.925401	0.526534		0.488516		0.448361								差	contro均	E1-F
		21.3027			2.21543	-2.21543									Aβ组	15.2795	22.4146		7.13504	5.34188	1.79315	0.28854		0.518797
	17.1985	22.277		5.07848	2.21543	2.86305	0.137448				0.117041					16.0023	20.876		4.8737	5.34188	-0.468184	1.38337
	17.2982	20.818		3.51971	2.21543	1.30428	0.404924				0.344806					14.4401	22.5936		8.15342	5.34188	2.81154	0.142444
	19.2625	22.1609		2.89839	2.21543	0.682959	0.622886				0.530408					14.8172	20.921		6.10379	5.34188	0.761907	0.589716
	19.0979	21.4049		2.30706	2.21543	0.0916264	0.938464				0.799133					15.9267	22.9632		7.03656	5.34188	1.69468	0.308924
		23.3869			2.21543	-2.21543										15.8372	21.3417		5.50447	5.34188	0.162583	0.893424
	17.2304	21.1788		3.94836	2.21543	1.73293	0.30084				0.256175					14.332	23.1138		8.78176	5.34188	3.43987	0.0921501
																14.6666	21.1547		6.48809	5.34188	1.1462	0.451813
				差	contro均	E1-F
Aβ组	19.2191	22.4146		3.19543	1.87767	1.31776	0.401159		0.384982		0.3416
	18.8227	20.876			2.21543	-2.21543
	17.4823	22.5936		5.11124	2.21543	2.89581	0.134361				0.114413
	17.4707	20.921		3.45033	2.21543	1.2349	0.424873				0.361793
	18.9122	22.9632		4.05103	2.21543	1.8356	0.280175				0.238578
	18.7668	21.3417		2.57485	2.21543	0.35942	0.779478				0.663751
	17.2534	23.1138			2.21543	-2.21543
	17.1526	21.1547		4.00209	2.21543	1.78665	0.289843				0.246811
