# Supplementary material for: Suppression of hnRNP A1 binding to HK1 RNA leads to glycolytic dysfunction in Alzheimer’s disease models
Source: Front Aging Neurosci. 2023 Aug 31;15:1218267. doi: 10.3389/fnagi.2023.1218267 (PMC10516183; doi:10.3389/fnagi.2023.1218267)
Supplement: Supplementary Figure 3 — Prospects: other regulatory roles of hnRNP A1. (A) Observation of the effect of different concentrations of VPC-80051 on viability in HT22 cells (n = 6 per group). (B) Enrichment of PKM1 and PKM2 mRNA by qPCR after pulling down RNA using hnRNP A1 antibody (n = 6 per group). (C) Observation of the effect of hnRNP A1 overexpression on lactate content of Aβ25–35-induced HT22 cells (n = 3 per group). (D) Observation of the effect of hnRNP A1 overexpression on GSH of Aβ25–35-induced HT22 cells (n = 3 per group). (E) Observation of the effect of hnRNP A1 overexpression on ROS of Aβ25–35-induced HT22 cells (n = 3 per group). (F) To observe the effect of hnRNP A1 overexpression on GSH after the use of glycolysis inhibitor 2-DG (n = 3 per group). (G) To observe the effect of hnRNP A1 overexpression on ROS after the use of glycolysis inhibitor 2-DG (n = 3 per group). [file Data_Sheet_5.zip › FIG3/hk mrna(VPC)/pcr 2022.11.6/admin_2022-11-06 17-27-26_BR003621 - Quantification Cq Results.xlsx]

## Sheet: 0
	Well	Fluor	Target	Content	Sample	Biological Set Name	Cq	Cq Mean	Cq Std. Dev	Starting Quantity (SQ)	Log Starting Quantity	SQ Mean	SQ Std. Dev	Set Point	Well Note
	A01	SYBR		Unkn			22.5131	22.5131	0				0	60				22.5131	22.4435	22.4146	22.5936	22.3001	22.277	22.3993	22.6398	22.9632	23.1138	22.1609	23.3869
	A02	SYBR		Unkn			22.4435	22.4435	0				0	60				20.5313	20.7425	20.876	20.921	21.3027	20.818	21.2102	21.3063	21.3417	21.1547	21.4049	21.1788
	A03	SYBR		Unkn			22.4146	22.4146	0				0	60				16.1689	15.6971	15.2795	14.4401	16.1482	14.2335	16.0135	15.7361	15.9267	14.332	16.1379	14.3082
	A04	SYBR		Unkn			22.5936	22.5936	0				0	60				16.3171	16.0287	16.0023	14.8172	16.4573	14.4392	16.2024	15.9208	15.8372	14.6666	15.855	14.0251
	A05	SYBR		Unkn			22.3001	22.3001	0				0	60				19.1817	19.0796	19.2191	17.4823	19.1592	17.1985	24.0344	19.2857	18.9122	17.2534	19.2625	16.935
	A06	SYBR		Unkn			22.277	22.277	0				0	60				19.4217	19.2391	18.8227	17.4707	19.1553	17.2982	19.3679	19.1545	18.7668	17.1526	19.0979	17.2304
	A07	SYBR		Unkn			22.3993	22.3993	0				0	60
	A08	SYBR		Unkn			22.6398	22.6398	0				0	60
	A09	SYBR		Unkn			22.9632	22.9632	0				0	60
	A10	SYBR		Unkn			23.1138	23.1138	0				0	60
	A11	SYBR		Unkn			22.1609	22.1609	0				0	60
	A12	SYBR		Unkn			23.3869	23.3869	0				0	60
	B01	SYBR		Unkn			20.5313	20.5313	0				0	60
	B02	SYBR		Unkn			20.7425	20.7425	0				0	60
	B03	SYBR		Unkn			20.876	20.876	0				0	60
	B04	SYBR		Unkn			20.921	20.921	0				0	60
	B05	SYBR		Unkn			21.3027	21.3027	0				0	60
	B06	SYBR		Unkn			20.818	20.818	0				0	60
	B07	SYBR		Unkn			21.2102	21.2102	0				0	60
	B08	SYBR		Unkn			21.3063	21.3063	0				0	60
	B09	SYBR		Unkn			21.3417	21.3417	0				0	60
	B10	SYBR		Unkn			21.1547	21.1547	0				0	60
	B11	SYBR		Unkn			21.4049	21.4049	0				0	60
	B12	SYBR		Unkn			21.1788	21.1788	0				0	60
	C01	SYBR		Unkn			16.1689	16.1689	0				0	60
	C02	SYBR		Unkn			15.6971	15.6971	0				0	60
	C03	SYBR		Unkn			15.2795	15.2795	0				0	60
	C04	SYBR		Unkn			14.4401	14.4401	0				0	60
	C05	SYBR		Unkn			16.1482	16.1482	0				0	60
	C06	SYBR		Unkn			14.2335	14.2335	0				0	60
	C07	SYBR		Unkn			16.0135	16.0135	0				0	60
	C08	SYBR		Unkn			15.7361	15.7361	0				0	60
	C09	SYBR		Unkn			15.9267	15.9267	0				0	60
	C10	SYBR		Unkn			14.332	14.332	0				0	60
	C11	SYBR		Unkn			16.1379	16.1379	0				0	60
	C12	SYBR		Unkn			14.3082	14.3082	0				0	60
	D01	SYBR		Unkn			16.3171	16.3171	0				0	60
	D02	SYBR		Unkn			16.0287	16.0287	0				0	60
	D03	SYBR		Unkn			16.0023	16.0023	0				0	60
	D04	SYBR		Unkn			14.8172	14.8172	0				0	60
	D05	SYBR		Unkn			16.4573	16.4573	0				0	60
	D06	SYBR		Unkn			14.4392	14.4392	0				0	60
	D07	SYBR		Unkn			16.2024	16.2024	0				0	60
	D08	SYBR		Unkn			15.9208	15.9208	0				0	60
	D09	SYBR		Unkn			15.8372	15.8372	0				0	60
	D10	SYBR		Unkn			14.6666	14.6666	0				0	60
	D11	SYBR		Unkn			15.855	15.855	0				0	60
	D12	SYBR		Unkn			14.0251	14.0251	0				0	60
	E01	SYBR		Unkn			19.1817	19.1817	0				0	60
	E02	SYBR		Unkn			19.0796	19.0796	0				0	60
	E03	SYBR		Unkn			19.2191	19.2191	0				0	60
	E04	SYBR		Unkn			17.4823	17.4823	0				0	60
	E05	SYBR		Unkn			19.1592	19.1592	0				0	60
	E06	SYBR		Unkn			17.1985	17.1985	0				0	60
	E07	SYBR		Unkn			24.0344	24.0344	0				0	60
	E08	SYBR		Unkn			19.2857	19.2857	0				0	60
	E09	SYBR		Unkn			18.9122	18.9122	0				0	60
	E10	SYBR		Unkn			17.2534	17.2534	0				0	60
	E11	SYBR		Unkn			19.2625	19.2625	0				0	60
	E12	SYBR		Unkn			16.935	16.935	0				0	60
	F01	SYBR		Unkn			19.4217	19.4217	0				0	60
	F02	SYBR		Unkn			19.2391	19.2391	0				0	60
	F03	SYBR		Unkn			18.8227	18.8227	0				0	60
	F04	SYBR		Unkn			17.4707	17.4707	0				0	60
	F05	SYBR		Unkn			19.1553	19.1553	0				0	60
	F06	SYBR		Unkn			17.2982	17.2982	0				0	60
	F07	SYBR		Unkn			19.3679	19.3679	0				0	60
	F08	SYBR		Unkn			19.1545	19.1545	0				0	60
	F09	SYBR		Unkn			18.7668	18.7668	0				0	60
	F10	SYBR		Unkn			17.1526	17.1526	0				0	60
	F11	SYBR		Unkn			19.0979	19.0979	0				0	60
	F12	SYBR		Unkn			17.2304	17.2304	0				0	60
	G01	SYBR		Unkn				0	0			0	0	60
	G02	SYBR		Unkn				0	0			0	0	60
	G03	SYBR		Unkn				0	0			0	0	60
	G04	SYBR		Unkn				0	0			0	0	60
	G05	SYBR		Unkn				0	0			0	0	60
	G06	SYBR		Unkn				0	0			0	0	60
	G07	SYBR		Unkn				0	0			0	0	60
	G08	SYBR		Unkn				0	0			0	0	60
	G09	SYBR		Unkn				0	0			0	0	60
	G10	SYBR		Unkn				0	0			0	0	60
	G11	SYBR		Unkn				0	0			0	0	60
	G12	SYBR		Unkn				0	0			0	0	60
	H01	SYBR		Unkn				0	0			0	0	60
	H02	SYBR		Unkn				0	0			0	0	60
	H03	SYBR		Unkn				0	0			0	0	60
	H04	SYBR		Unkn				0	0			0	0	60
	H05	SYBR		Unkn				0	0			0	0	60
	H06	SYBR		Unkn				0	0			0	0	60
	H07	SYBR		Unkn				0	0			0	0	60
	H08	SYBR		Unkn				0	0			0	0	60
	H09	SYBR		Unkn				0	0			0	0	60
	H10	SYBR		Unkn				0	0			0	0	60
	H11	SYBR		Unkn				0	0			0	0	60
	H12	SYBR		Unkn				0	0			0	0	60
		空白		Aβ		vpc		空白		Aβ		vpc
	HK	22.5131	22.4435	22.4146	22.5936	22.3001	22.277	22.3993	22.6398	22.9632	23.1138	22.1609	23.3869
		20.5313	20.7425	20.876	20.921	21.3027	20.818	21.2102	21.3063	21.3417	21.1547	21.4049	21.1788
	CATIN	16.1689	15.6971	15.2795	14.4401	16.1482	14.2335	16.0135	15.7361	15.9267	14.332	16.1379	14.3082
		16.3171	16.0287	16.0023	14.8172	16.4573	14.4392	16.2024	15.9208	15.8372	14.6666	15.855	14.0251
	TUB	19.1817	19.0796	19.2191	17.4823	19.1592	17.1985	24.0344	19.2857	18.9122	17.2534	19.2625	16.935
		19.4217	19.2391	18.8227	17.4707	19.1553	17.2982	19.3679	19.1545	18.7668	17.1526	19.0979	17.2304

## Sheet: Run Information
File Name	admin_2022-11-06 17-27-26_BR003621.pcrd
Created By User	admin
Notes
ID
Run Started	2022/11/6 17:27:48 UTC +08:00
Run Ended	2022/11/6 18:56:38 UTC +08:00
Sample Vol	15
Lid Temp	105
Protocol File Name	百乐程序-15ul.prcl
Plate Setup File Name	Quick Plate_96 wells_SYBR Only.pltd
Base Serial Number	BR003621
Optical Head Serial Number	788BR03772
CFX Manager Version	2.1.1022.0523.
