# Supplementary material for: Suppression of hnRNP A1 binding to HK1 RNA leads to glycolytic dysfunction in Alzheimer’s disease models
Source: Front Aging Neurosci. 2023 Aug 31;15:1218267. doi: 10.3389/fnagi.2023.1218267 (PMC10516183; doi:10.3389/fnagi.2023.1218267)
Supplement: Supplementary Figure 3 — Prospects: other regulatory roles of hnRNP A1. (A) Observation of the effect of different concentrations of VPC-80051 on viability in HT22 cells (n = 6 per group). (B) Enrichment of PKM1 and PKM2 mRNA by qPCR after pulling down RNA using hnRNP A1 antibody (n = 6 per group). (C) Observation of the effect of hnRNP A1 overexpression on lactate content of Aβ25–35-induced HT22 cells (n = 3 per group). (D) Observation of the effect of hnRNP A1 overexpression on GSH of Aβ25–35-induced HT22 cells (n = 3 per group). (E) Observation of the effect of hnRNP A1 overexpression on ROS of Aβ25–35-induced HT22 cells (n = 3 per group). (F) To observe the effect of hnRNP A1 overexpression on GSH after the use of glycolysis inhibitor 2-DG (n = 3 per group). (G) To observe the effect of hnRNP A1 overexpression on ROS after the use of glycolysis inhibitor 2-DG (n = 3 per group). [file Data_Sheet_5.zip › FIG3/hk(VPC)/date.xlsx]

## Sheet: Sheet1
10-16 2.1	HK1	TUB	HK1/TUB	归一
con1	41313.2	66471.3	0.621519	1
vpc1	34521	66301.3	0.520668	0.837735
10-16 1.1	HK1	TUB	HK1/TUB
con2	71210.9	76495.5	0.930916	1
vpc2	22872.9	59258.7	0.385983	0.414627
10-16 4.3	HK1	TUB	HK1/TUB
con3	86676.5	55226.9	1.56946	1
vpc3	43888.6	77760.6	0.564406	0.359618
10-16 1.2	HK1	TUB	HK1/TUB
con4	79436	52263.5	1.51991	1
vpc4	33098.5	52216.5	0.633871	0.417044
