# Supplementary material for: Suppression of hnRNP A1 binding to HK1 RNA leads to glycolytic dysfunction in Alzheimer’s disease models
Source: Front Aging Neurosci. 2023 Aug 31;15:1218267. doi: 10.3389/fnagi.2023.1218267 (PMC10516183; doi:10.3389/fnagi.2023.1218267)
Supplement: Supplementary Figure 3 — Prospects: other regulatory roles of hnRNP A1. (A) Observation of the effect of different concentrations of VPC-80051 on viability in HT22 cells (n = 6 per group). (B) Enrichment of PKM1 and PKM2 mRNA by qPCR after pulling down RNA using hnRNP A1 antibody (n = 6 per group). (C) Observation of the effect of hnRNP A1 overexpression on lactate content of Aβ25–35-induced HT22 cells (n = 3 per group). (D) Observation of the effect of hnRNP A1 overexpression on GSH of Aβ25–35-induced HT22 cells (n = 3 per group). (E) Observation of the effect of hnRNP A1 overexpression on ROS of Aβ25–35-induced HT22 cells (n = 3 per group). (F) To observe the effect of hnRNP A1 overexpression on GSH after the use of glycolysis inhibitor 2-DG (n = 3 per group). (G) To observe the effect of hnRNP A1 overexpression on ROS after the use of glycolysis inhibitor 2-DG (n = 3 per group). [file Data_Sheet_5.zip › FIG3/hk1 mrna (OE-A1)/4.2/admin_2022-04-02 23-01-36_BR003621 - Quantification Cq Results.xlsx]

## Sheet: 0
	Well	Fluor	Target	Content	Sample	Biological Set Name	Cq	Cq Mean	Cq Std. Dev	Starting Quantity (SQ)	Log Starting Quantity	SQ Mean	SQ Std. Dev	Set Point	Well Note
	A01	SYBR		Unkn			20.8098	20.8098	0				0	60
	A02	SYBR		Unkn			20.2969	20.2969	0				0	60
	A03	SYBR		Unkn			20.478	20.478	0				0	60
	A04	SYBR		Unkn			20.4023	20.4023	0				0	60
	A05	SYBR		Unkn			20.5156	20.5156	0				0	60
	A06	SYBR		Unkn			20.5564	20.5564	0				0	60
	A07	SYBR		Unkn			20.022	20.022	0				0	60
	A08	SYBR		Unkn			20.0941	20.0941	0				0	60
	A09	SYBR		Unkn			20.153	20.153	0				0	60
	A10	SYBR		Unkn			20.1419	20.1419	0				0	60
	A11	SYBR		Unkn				0	0			0	0	60
	A12	SYBR		Unkn				0	0			0	0	60
	B01	SYBR		Unkn			18.971	18.971	0				0	60
	B02	SYBR		Unkn			18.8371	18.8371	0				0	60
	B03	SYBR		Unkn			18.7365	18.7365	0				0	60
	B04	SYBR		Unkn			18.6249	18.6249	0				0	60
	B05	SYBR		Unkn			18.721	18.721	0				0	60
	B06	SYBR		Unkn			18.7459	18.7459	0				0	60
	B07	SYBR		Unkn			18.2415	18.2415	0				0	60
	B08	SYBR		Unkn			18.3184	18.3184	0				0	60
	B09	SYBR		Unkn			18.321	18.321	0				0	60
	B10	SYBR		Unkn			18.2844	18.2844	0				0	60
	B11	SYBR		Unkn				0	0			0	0	60
	B12	SYBR		Unkn				0	0			0	0	60
	C01	SYBR		Unkn			17.0876	17.0876	0				0	60						A	B	C	D	E	F	G	H
	C02	SYBR		Unkn			17.1811	17.1811	0				0	60					1	20.8098	18.971	17.0876	23.1285	14.2435	21.6045	19.1495	16.5644
	C03	SYBR		Unkn			16.5413	16.5413	0				0	60					2	20.2969	18.8371	17.1811	22.6171	14.127	21.5462	19.0089	16.3384
	C04	SYBR		Unkn			16.6647	16.6647	0				0	60					3	20.478	18.7365	16.5413	22.6742	14.1113	21.3685	18.9607	16.2651
	C05	SYBR		Unkn			16.9554	16.9554	0				0	60					4	20.4023	18.6249	16.6647	22.9698	14.1843	21.4152	19.0523	16.4865
	C06	SYBR		Unkn			16.9005	16.9005	0				0	60					5	20.5156	18.721	16.9554	22.5652	14.3269	21.6444	19.2511	16.8081
	C07	SYBR		Unkn			16.3865	16.3865	0				0	60					6	20.5564	18.7459	16.9005	21.8109	14.3492	21.5741	19.2177	17.2204
	C08	SYBR		Unkn			16.4036	16.4036	0				0	60					7	20.022	18.2415	16.3865	22.3567	13.0238	21.0103	18.4	16.1412
	C09	SYBR		Unkn			16.3391	16.3391	0				0	60					8	20.0941	18.3184	16.4036	22.2127	13.5824	20.8923	18.591	16.1936
	C10	SYBR		Unkn			16.3007	16.3007	0				0	60					9	20.153	18.321	16.3391	22.0497	13.7486	21.0427	18.4218	16.5263
	C11	SYBR		Unkn				0	0			0	0	60					10	20.1419	18.2844	16.3007	22.0436	13.6867	20.8828	18.5967	16.6039
	C12	SYBR		Unkn				0	0			0	0	60
	D01	SYBR		Unkn			23.1285	23.1285	0				0	60
	D02	SYBR		Unkn			22.6171	22.6171	0				0	60
	D03	SYBR		Unkn			22.6742	22.6742	0				0	60
	D04	SYBR		Unkn			22.9698	22.9698	0				0	60
	D05	SYBR		Unkn			22.5652	22.5652	0				0	60
	D06	SYBR		Unkn			21.8109	21.8109	0				0	60
	D07	SYBR		Unkn			22.3567	22.3567	0				0	60
	D08	SYBR		Unkn			22.2127	22.2127	0				0	60
	D09	SYBR		Unkn			22.0497	22.0497	0				0	60
	D10	SYBR		Unkn			22.0436	22.0436	0				0	60
	D11	SYBR		Unkn				0	0			0	0	60
	D12	SYBR		Unkn				0	0			0	0	60
	E01	SYBR		Unkn			14.2435	14.2435	0				0	60
	E02	SYBR		Unkn			14.127	14.127	0				0	60
	E03	SYBR		Unkn			14.1113	14.1113	0				0	60
	E04	SYBR		Unkn			14.1843	14.1843	0				0	60
	E05	SYBR		Unkn			14.3269	14.3269	0				0	60
	E06	SYBR		Unkn			14.3492	14.3492	0				0	60
	E07	SYBR		Unkn			13.0238	13.0238	0				0	60
	E08	SYBR		Unkn			13.5824	13.5824	0				0	60
	E09	SYBR		Unkn			13.7486	13.7486	0				0	60
	E10	SYBR		Unkn			13.6867	13.6867	0				0	60
	E11	SYBR		Unkn				0	0			0	0	60
	E12	SYBR		Unkn				0	0			0	0	60
	F01	SYBR		Unkn			21.6045	21.6045	0				0	60
	F02	SYBR		Unkn			21.5462	21.5462	0				0	60
	F03	SYBR		Unkn			21.3685	21.3685	0				0	60
	F04	SYBR		Unkn			21.4152	21.4152	0				0	60
	F05	SYBR		Unkn			21.6444	21.6444	0				0	60
	F06	SYBR		Unkn			21.5741	21.5741	0				0	60
	F07	SYBR		Unkn			21.0103	21.0103	0				0	60
	F08	SYBR		Unkn			20.8923	20.8923	0				0	60
	F09	SYBR		Unkn			21.0427	21.0427	0				0	60
	F10	SYBR		Unkn			20.8828	20.8828	0				0	60
	F11	SYBR		Unkn				0	0			0	0	60
	F12	SYBR		Unkn				0	0			0	0	60
	G01	SYBR		Unkn			19.1495	19.1495	0				0	60
	G02	SYBR		Unkn			19.0089	19.0089	0				0	60
	G03	SYBR		Unkn			18.9607	18.9607	0				0	60
	G04	SYBR		Unkn			19.0523	19.0523	0				0	60
	G05	SYBR		Unkn			19.2511	19.2511	0				0	60
	G06	SYBR		Unkn			19.2177	19.2177	0				0	60
	G07	SYBR		Unkn			18.4	18.4	0				0	60
	G08	SYBR		Unkn			18.591	18.591	0				0	60
	G09	SYBR		Unkn			18.4218	18.4218	0				0	60
	G10	SYBR		Unkn			18.5967	18.5967	0				0	60
	G11	SYBR		Unkn				0	0			0	0	60
	G12	SYBR		Unkn				0	0			0	0	60
	H01	SYBR		Unkn			16.5644	16.5644	0				0	60
	H02	SYBR		Unkn			16.3384	16.3384	0				0	60
	H03	SYBR		Unkn			16.2651	16.2651	0				0	60
	H04	SYBR		Unkn			16.4865	16.4865	0				0	60
	H05	SYBR		Unkn			16.8081	16.8081	0				0	60
	H06	SYBR		Unkn			17.2204	17.2204	0				0	60
	H07	SYBR		Unkn			16.1412	16.1412	0				0	60
	H08	SYBR		Unkn			16.1936	16.1936	0				0	60
	H09	SYBR		Unkn			16.5263	16.5263	0				0	60
	H10	SYBR		Unkn			16.6039	16.6039	0				0	60
	H11	SYBR		Unkn				0	0			0	0	60
	H12	SYBR		Unkn				0	0			0	0	60

## Sheet: Run Information
File Name	admin_2022-04-02 23-01-36_BR003621.pcrd
Created By User	admin
Notes
ID
Run Started	2022/4/2 23:01:47 UTC +08:00
Run Ended	2022/4/3 0:31:05 UTC +08:00
Sample Vol	15
Lid Temp	105
Protocol File Name	百乐程序-15ul.prcl
Plate Setup File Name	Quick Plate_96 wells_SYBR Only.pltd
Base Serial Number	BR003621
Optical Head Serial Number	788BR03772
CFX Manager Version	2.1.1022.0523.
