# Supplementary material for: Suppression of hnRNP A1 binding to HK1 RNA leads to glycolytic dysfunction in Alzheimer’s disease models
Source: Front Aging Neurosci. 2023 Aug 31;15:1218267. doi: 10.3389/fnagi.2023.1218267 (PMC10516183; doi:10.3389/fnagi.2023.1218267)
Supplement: Supplementary Figure 3 — Prospects: other regulatory roles of hnRNP A1. (A) Observation of the effect of different concentrations of VPC-80051 on viability in HT22 cells (n = 6 per group). (B) Enrichment of PKM1 and PKM2 mRNA by qPCR after pulling down RNA using hnRNP A1 antibody (n = 6 per group). (C) Observation of the effect of hnRNP A1 overexpression on lactate content of Aβ25–35-induced HT22 cells (n = 3 per group). (D) Observation of the effect of hnRNP A1 overexpression on GSH of Aβ25–35-induced HT22 cells (n = 3 per group). (E) Observation of the effect of hnRNP A1 overexpression on ROS of Aβ25–35-induced HT22 cells (n = 3 per group). (F) To observe the effect of hnRNP A1 overexpression on GSH after the use of glycolysis inhibitor 2-DG (n = 3 per group). (G) To observe the effect of hnRNP A1 overexpression on ROS after the use of glycolysis inhibitor 2-DG (n = 3 per group). [file Data_Sheet_5.zip › FIG3/hk1 mrna (OE-A1)/DATA.xlsx]

## Sheet: Sheet1
4.2号	NEI（TUBULIN）	MU		差	contro均	E1-F	比值
空载1	16.2651	22.6742		6.40909	6.42137	-0.0122799	1.00855	1
空载2	16.4865	22.9698		6.48334	6.42137	0.0619699	0.957955	1
过表达1	16.8081	22.5652		5.75703	6.42137	-0.664344	1.58485	1.57141
过表达2	17.2204	21.8109		4.59048	6.42137	-1.83089	3.55755	3.7137
8.7号	NEI（TUBULIN）	MU		差	contro均	E1-F
空载3	17.7439	21.7417		3.99777	3.99777	0	1
过表达3	18.1578	20.5876		2.42984	3.99777	-1.56793	2.96478
空载4	16.4446	19.2311		2.78651	2.78651	0	1
过表达4	16.3632	18.0084		1.64519	2.78651	-1.14131	2.20582
空载5	18.7611	22.397		3.63598	3.63598	0	1
过表达5	19.1334	20.2046		1.07128	3.63598	-2.56471	5.91634
