# Supplementary material for: Suppression of hnRNP A1 binding to HK1 RNA leads to glycolytic dysfunction in Alzheimer’s disease models
Source: Front Aging Neurosci. 2023 Aug 31;15:1218267. doi: 10.3389/fnagi.2023.1218267 (PMC10516183; doi:10.3389/fnagi.2023.1218267)
Supplement: Supplementary Figure 3 — Prospects: other regulatory roles of hnRNP A1. (A) Observation of the effect of different concentrations of VPC-80051 on viability in HT22 cells (n = 6 per group). (B) Enrichment of PKM1 and PKM2 mRNA by qPCR after pulling down RNA using hnRNP A1 antibody (n = 6 per group). (C) Observation of the effect of hnRNP A1 overexpression on lactate content of Aβ25–35-induced HT22 cells (n = 3 per group). (D) Observation of the effect of hnRNP A1 overexpression on GSH of Aβ25–35-induced HT22 cells (n = 3 per group). (E) Observation of the effect of hnRNP A1 overexpression on ROS of Aβ25–35-induced HT22 cells (n = 3 per group). (F) To observe the effect of hnRNP A1 overexpression on GSH after the use of glycolysis inhibitor 2-DG (n = 3 per group). (G) To observe the effect of hnRNP A1 overexpression on ROS after the use of glycolysis inhibitor 2-DG (n = 3 per group). [file Data_Sheet_5.zip › FIG3/hk1 mrna (OE-A1)/pcr 2022.8.7 B1/admin_2022-08-07 18-25-11_BR001720 - Quantification Cq Results.xlsx]

## Sheet: 0
	Well	Fluor	Target	Content	Sample	Biological Set Name	Cq	Cq Mean	Cq Std. Dev	Starting Quantity (SQ)	Log Starting Quantity	SQ Mean	SQ Std. Dev	Set Point	Well Note
	A01	SYBR		Unkn			16.0396	16.0396	0				0	60
	A02	SYBR		Unkn			16.2502	16.2502	0				0	60
	A03	SYBR		Unkn			11.7504	11.7504	0				0	60
	A04	SYBR		Unkn			16.1205	16.1205	0				0	60
	A05	SYBR		Unkn			16.4446	16.4446	0				0	60
	A06	SYBR		Unkn			16.4716	16.4716	0				0	60
	A07	SYBR		Unkn			16.3632	16.3632	0				0	60
	A08	SYBR		Unkn			16.671	16.671	0				0	60
	A09	SYBR		Unkn			15.5019	15.5019	0				0	60
	A10	SYBR		Unkn			16.2352	16.2352	0				0	60
	A11	SYBR		Unkn			15.9257	15.9257	0				0	60
	A12	SYBR		Unkn			18.0592	18.0592	0				0	60
	B01	SYBR		Unkn			18.3136	18.3136	0				0	60
	B02	SYBR		Unkn			18.7267	18.7267	0				0	60
	B03	SYBR		Unkn			29.1421	29.1421	0				0	60
	B04	SYBR		Unkn			18.7955	18.7955	0				0	60
	B05	SYBR		Unkn			18.7611	18.7611	0				0	60
	B06	SYBR		Unkn			18.7358	18.7358	0				0	60
	B07	SYBR		Unkn			19.1334	19.1334	0				0	60
	B08	SYBR		Unkn			19.2604	19.2604	0				0	60
	B09	SYBR		Unkn			17.7439	17.7439	0				0	60
	B10	SYBR		Unkn			18.1578	18.1578	0				0	60
	B11	SYBR		Unkn			19.3866	19.3866	0				0	60
	B12	SYBR		Unkn			19.105	19.105	0				0	60
	C01	SYBR		Unkn			27.9146	27.9146	0				0	60
	C02	SYBR		Unkn			28.5057	28.5057	0				0	60
	C03	SYBR		Unkn			34.1196	34.1196	0				0	60
	C04	SYBR		Unkn			27.9017	27.9017	0				0	60
	C05	SYBR		Unkn			28.3642	28.3642	0				0	60
	C06	SYBR		Unkn			28.4116	28.4116	0				0	60
	C07	SYBR		Unkn			27.636	27.636	0				0	60
	C08	SYBR		Unkn			28.2869	28.2869	0				0	60
	C09	SYBR		Unkn			27.1793	27.1793	0				0	60
	C10	SYBR		Unkn			28.0397	28.0397	0				0	60
	C11	SYBR		Unkn			27.0772	27.0772	0				0	60
	C12	SYBR		Unkn			27.7683	27.7683	0				0	60
	D01	SYBR		Unkn			20.258	20.258	0				0	60
	D02	SYBR		Unkn			20.3739	20.3739	0				0	60
	D03	SYBR		Unkn			20.8387	20.8387	0				0	60
	D04	SYBR		Unkn			20.0576	20.0576	0				0	60
	D05	SYBR		Unkn			20.3482	20.3482	0				0	60
	D06	SYBR		Unkn			20.0884	20.0884	0				0	60
	D07	SYBR		Unkn			20.0678	20.0678	0				0	60
	D08	SYBR		Unkn			19.9501	19.9501	0				0	60
	D09	SYBR		Unkn			19.5655	19.5655	0				0	60
	D10	SYBR		Unkn			18.9265	18.9265	0				0	60
	D11	SYBR		Unkn			18.8105	18.8105	0				0	60
	D12	SYBR		Unkn			19.006	19.006	0				0	60
	E01	SYBR		Unkn			18.8136	18.8136	0				0	60
	E02	SYBR		Unkn			18.8577	18.8577	0				0	60
	E03	SYBR		Unkn			22.7684	22.7684	0				0	60
	E04	SYBR		Unkn			19.3451	19.3451	0				0	60
	E05	SYBR		Unkn			19.0737	19.0737	0				0	60
	E06	SYBR		Unkn			18.6551	18.6551	0				0	60
	E07	SYBR		Unkn			19.4264	19.4264	0				0	60
	E08	SYBR		Unkn			19.1274	19.1274	0				0	60
	E09	SYBR		Unkn			18.8048	18.8048	0				0	60
	E10	SYBR		Unkn			18.0772	18.0772	0				0	60
	E11	SYBR		Unkn			20.5254	20.5254	0				0	60
	E12	SYBR		Unkn			18.5844	18.5844	0				0	60
	F01	SYBR		Unkn			18.4794	18.4794	0				0	60
	F02	SYBR		Unkn			19.5278	19.5278	0				0	60
	F03	SYBR		Unkn			36.0577	36.0577	0				0	60
	F04	SYBR		Unkn			18.0312	18.0312	0				0	60
	F05	SYBR		Unkn			19.2311	19.2311	0				0	60
	F06	SYBR		Unkn			19.381	19.381	0				0	60
	F07	SYBR		Unkn			18.0084	18.0084	0				0	60
	F08	SYBR		Unkn			18.3293	18.3293	0				0	60
	F09	SYBR		Unkn			18.5813	18.5813	0				0	60
	F10	SYBR		Unkn			19.7681	19.7681	0				0	60
	F11	SYBR		Unkn			20.1408	20.1408	0				0	60
	F12	SYBR		Unkn			20.1094	20.1094	0				0	60
	G01	SYBR		Unkn			20.6379	20.6379	0				0	60
	G02	SYBR		Unkn			20.3969	20.3969	0				0	60
	G03	SYBR		Unkn			21.9023	21.9023	0				0	60
	G04	SYBR		Unkn			21.0682	21.0682	0				0	60
	G05	SYBR		Unkn			20.8895	20.8895	0				0	60
	G06	SYBR		Unkn			20.7168	20.7168	0				0	60
	G07	SYBR		Unkn			21.1975	21.1975	0				0	60
	G08	SYBR		Unkn			21.3026	21.3026	0				0	60
	G09	SYBR		Unkn			20.0897	20.0897	0				0	60
	G10	SYBR		Unkn			20.7294	20.7294	0				0	60
	G11	SYBR		Unkn			19.4853	19.4853	0				0	60
	G12	SYBR		Unkn			20.3574	20.3574	0				0	60
	H01	SYBR		Unkn			23.1165	23.1165	0				0	60
	H02	SYBR		Unkn			21.3223	21.3223	0				0	60
	H03	SYBR		Unkn			20.5753	20.5753	0				0	60
	H04	SYBR		Unkn			22.7054	22.7054	0				0	60
	H05	SYBR		Unkn			22.397	22.397	0				0	60
	H06	SYBR		Unkn			19.7441	19.7441	0				0	60
	H07	SYBR		Unkn			20.2046	20.2046	0				0	60
	H08	SYBR		Unkn			22.0876	22.0876	0				0	60
	H09	SYBR		Unkn			21.7417	21.7417	0				0	60
	H10	SYBR		Unkn			20.5876	20.5876	0				0	60
	H11	SYBR		Unkn			20.4953	20.4953	0				0	60
	H12	SYBR		Unkn			21.433	21.433	0				0	60

## Sheet: Run Information
File Name	admin_2022-08-07 18-25-11_BR001720.pcrd
Created By User	admin
Notes
ID
Run Started	2022/8/7 18:25:57 UTC +08:00
Run Ended	2022/8/7 19:54:22 UTC +08:00
Sample Vol	15
Lid Temp	105
Protocol File Name	百乐程序15ul - 副本.prcl
Plate Setup File Name	Quick Plate_96 wells_SYBR Only.pltd
Base Serial Number	BR001720
Optical Head Serial Number
CFX Manager Version	2.1.1022.0523.
