# Supplementary material for: Suppression of hnRNP A1 binding to HK1 RNA leads to glycolytic dysfunction in Alzheimer’s disease models
Source: Front Aging Neurosci. 2023 Aug 31;15:1218267. doi: 10.3389/fnagi.2023.1218267 (PMC10516183; doi:10.3389/fnagi.2023.1218267)
Supplement: Supplementary file 4 [file Data_Sheet_3.zip]

Archive with 79 entries (64 files):
- Primary hippocampal neurons hnrnp A1/
- Primary hippocampal neurons hnrnp A1/2022-10-20 jxh 7'4a.png
- Primary hippocampal neurons hnrnp A1/2022-10-20 jxh 7'4a.scn
- Primary hippocampal neurons hnrnp A1/data.xlsx
- Primary hippocampal neurons hnrnp A1/original data/
- Primary hippocampal neurons hnrnp A1/original data/2022-10-20  7'4a.tif
- Primary hippocampal neurons hnrnp A1/original data/wb 2022-10-20  7.4tub.tif
- Primary hippocampal neurons hnrnp A1/wb 2022-10-20 jxh 7.4tub.png
- Primary hippocampal neurons hnrnp A1/wb 2022-10-20 jxh 7.4tub.scn
- hnRNP A1 immunofluorescence/
- hnRNP A1 immunofluorescence/A1.emf
- hnRNP A1 immunofluorescence/A1.pzfx
- hnRNP A1 immunofluorescence/DATA.xlsx
- hnRNP A1 immunofluorescence/a1.1/
- hnRNP A1 immunofluorescence/a1.1/jxh2023.01.4_A1.1 A1_Crop001.tif
- hnRNP A1 immunofluorescence/a1.1/jxh2023.01.4_A1.1 A1_Crop001_ch00.tif
- hnRNP A1 immunofluorescence/a1.1/jxh2023.01.4_A1.1 A1_Crop001_ch01.tif
- hnRNP A1 immunofluorescence/a1.2/
- hnRNP A1 immunofluorescence/a1.2/jxh2023.01.4_A1.2 A1_Crop001.tif
- hnRNP A1 immunofluorescence/a1.2/jxh2023.01.4_A1.2 A1_Crop001_ch00.tif
- hnRNP A1 immunofluorescence/a1.2/jxh2023.01.4_A1.2 A1_Crop001_ch01.tif
- hnRNP A1 immunofluorescence/a1.3/
- hnRNP A1 immunofluorescence/a1.3/jxh2023.01.4_A1.3 A1_Crop001.tif
- hnRNP A1 immunofluorescence/a1.3/jxh2023.01.4_A1.3 A1_Crop001_ch00.tif
- hnRNP A1 immunofluorescence/a1.3/jxh2023.01.4_A1.3 A1_Crop001_ch01.tif
- hnRNP A1 immunofluorescence/a2.1/
- hnRNP A1 immunofluorescence/a2.1/jxh2023.01.4_A2.1 A1_Crop001.tif
- hnRNP A1 immunofluorescence/a2.1/jxh2023.01.4_A2.1 A1_Crop001_ch00.tif
- hnRNP A1 immunofluorescence/a2.1/jxh2023.01.4_A2.1 A1_Crop001_ch01.tif
- hnRNP A1 immunofluorescence/a2.2/
- hnRNP A1 immunofluorescence/a2.2/jxh2023.01.4_A2.2 A1_Crop001.tif
- hnRNP A1 immunofluorescence/a2.2/jxh2023.01.4_A2.2 A1_Crop001_ch00.tif
- hnRNP A1 immunofluorescence/a2.2/jxh2023.01.4_A2.2 A1_Crop001_ch01.tif
- hnRNP A1 immunofluorescence/a2.3/
- hnRNP A1 immunofluorescence/a2.3/jxh2023.01.4_A2.3 A1_Crop001.tif
- hnRNP A1 immunofluorescence/a2.3/jxh2023.01.4_A2.3 A1_Crop001_ch00.tif
- hnRNP A1 immunofluorescence/a2.3/jxh2023.01.4_A2.3 A1_Crop001_ch01.tif
- hnRNP A1 immunofluorescence/o1.1/
- hnRNP A1 immunofluorescence/o1.1/jxh2023.01.4_O1.1 A1_Crop001.tif
- hnRNP A1 immunofluorescence/o1.1/jxh2023.01.4_O1.1 A1_Crop001_ch00.tif
- hnRNP A1 immunofluorescence/o1.1/jxh2023.01.4_O1.1 A1_Crop001_ch01.tif
- hnRNP A1 immunofluorescence/o1.2/
- hnRNP A1 immunofluorescence/o1.2/jxh2023.01.4_O1.2 A1_Crop001.tif
- hnRNP A1 immunofluorescence/o1.2/jxh2023.01.4_O1.2 A1_Crop001_ch00.tif
- hnRNP A1 immunofluorescence/o1.2/jxh2023.01.4_O1.2 A1_Crop001_ch01.tif
- hnRNP A1 immunofluorescence/o1.3/
- hnRNP A1 immunofluorescence/o1.3/jxh2023.01.4_O1.3 A1_Crop001.tif
- hnRNP A1 immunofluorescence/o1.3/jxh2023.01.4_O1.3 A1_Crop001_ch00.tif
- hnRNP A1 immunofluorescence/o1.3/jxh2023.01.4_O1.3 A1_Crop001_ch01.tif
- hnRNP A1 immunofluorescence/o1.4/
- hnRNP A1 immunofluorescence/o1.4/jxh2023.01.4_O1.4 A1_Crop001.tif
- hnRNP A1 immunofluorescence/o1.4/jxh2023.01.4_O1.4 A1_Crop001_ch00.tif
- hnRNP A1 immunofluorescence/o1.4/jxh2023.01.4_O1.4 A1_Crop001_ch01.tif
- hnRNP A1 immunofluorescence/o1.5/
- hnRNP A1 immunofluorescence/o1.5/jxh2023.01.4_O1.5 A1_Crop001.tif
- hnRNP A1 immunofluorescence/o1.5/jxh2023.01.4_O1.5 A1_Crop001_ch00.tif
- hnRNP A1 immunofluorescence/o1.5/jxh2023.01.4_O1.5 A1_Crop001_ch01.tif
- mitochondrial membrane potential (VPC)/
- mitochondrial membrane potential (VPC)/DATA.emf
- mitochondrial membrane potential (VPC)/DATA.xlsx
- mitochondrial membrane potential (VPC)/K1 mer.tif
- mitochondrial membrane potential (VPC)/K2 红.tif
- mitochondrial membrane potential (VPC)/K3 红.tif
- mitochondrial membrane potential (VPC)/PAINT.pzfx
- mitochondrial membrane potential (VPC)/VPC2 mer.tif
- mitochondrial membrane potential (VPC)/k1 红.tif
- mitochondrial membrane potential (VPC)/k1 绿.tif
- mitochondrial membrane potential (VPC)/k2 mer.tif
- mitochondrial membrane potential (VPC)/k2 绿.tif
- mitochondrial membrane potential (VPC)/k3 mer.tif
- mitochondrial membrane potential (VPC)/k3 绿.tif
- mitochondrial membrane potential (VPC)/vpc1 MER.tif
- mitochondrial membrane potential (VPC)/vpc1 红1.tif
- mitochondrial membrane potential (VPC)/vpc1 绿1.tif
- mitochondrial membrane potential (VPC)/vpc2 红.tif
- mitochondrial membrane potential (VPC)/vpc2 绿.tif
- mitochondrial membrane potential (VPC)/vpc3 mer.tif
- mitochondrial membrane potential (VPC)/vpc3 红.tif
- mitochondrial membrane potential (VPC)/vpc3 绿.tif
