# Supplementary material for: Suppression of hnRNP A1 binding to HK1 RNA leads to glycolytic dysfunction in Alzheimer’s disease models
Source: Front Aging Neurosci. 2023 Aug 31;15:1218267. doi: 10.3389/fnagi.2023.1218267 (PMC10516183; doi:10.3389/fnagi.2023.1218267)
Supplement: Supplementary file 4 [file Data_Sheet_3.zip › Primary hippocampal neurons hnrnp A1/data.xlsx]

## Sheet: Sheet1
22.10.19 7.4a	A1	tub	A1/TUB	归一
con	83552.2	47435.9	1.76137	1
Aβ	28038.4	37028.7	0.757207	0.429897
