# Supplementary material for: Suppression of hnRNP A1 binding to HK1 RNA leads to glycolytic dysfunction in Alzheimer’s disease models
Source: Front Aging Neurosci. 2023 Aug 31;15:1218267. doi: 10.3389/fnagi.2023.1218267 (PMC10516183; doi:10.3389/fnagi.2023.1218267)
Supplement: Supplementary file 4 [file Data_Sheet_3.zip › hnRNP A1 immunofluorescence/DATA.xlsx]

## Sheet: Sheet1
CON			mean
1	jxh2023.01.4_O1.1 A1_Crop001_ch01.tif	14.802	2.953	8.734	43.711	226597
2	jxh2023.01.4_O1.2 A1_Crop001_ch01.tif	15.483	3.501	10.331	54.205	281000
3	jxh2023.01.4_O1.3 A1_Crop001_ch01.tif	15.88	3.567	11.074	56.644	293644
4	jxh2023.01.4_O1.4 A1_Crop001_ch01.tif	11.912	1.959	8.256	23.336	120972
5	jxh2023.01.4_O1.5 A1_Crop001_ch01.tif	10.517	3.582	11.538	37.668	195272
MEAN			3.1124
Aβ			mean
1	jxh2023.01.4_A1.1 A1_Crop001_ch01.tif	6.815	0.896	2.981	6.107	31659
2	jxh2023.01.4_A1.2 A1_Crop001_ch01.tif	6.815	1.053	3.75	7.173	37186
3	jxh2023.01.4_A1.3 A1_Crop001_ch01.tif	7.963	0.752	2.075	5.987	31038
4	jxh2023.01.4_A2.1 A1_Crop001_ch01.tif	8.296	0.985	2.623	8.172	42362
5	jxh2023.01.4_A2.2 A1_Crop001_ch01.tif	8.296	1.725	4.932	14.312	74194
6	jxh2023.01.4_A2.3 A1_Crop001_ch01.tif	8.296	0.816	3.038	6.77	35096
MEAN			1.0662
