# Supplementary material for: Suppression of hnRNP A1 binding to HK1 RNA leads to glycolytic dysfunction in Alzheimer’s disease models
Source: Front Aging Neurosci. 2023 Aug 31;15:1218267. doi: 10.3389/fnagi.2023.1218267 (PMC10516183; doi:10.3389/fnagi.2023.1218267)
Supplement: Supplementary file 4 [file Data_Sheet_3.zip › mitochondrial membrane potential (VPC)/DATA.xlsx]

## Sheet: Sheet1
	荧光强度
	红	绿
K1	9	2	4.5
K2	17	2	8.5
K3	18	2	9
VPC1	7	5	1.4
VPC2	11	3	3.66667
VPC3	7	3	2.33333
