# Supplementary material for: Suppression of hnRNP A1 binding to HK1 RNA leads to glycolytic dysfunction in Alzheimer’s disease models
Source: Front Aging Neurosci. 2023 Aug 31;15:1218267. doi: 10.3389/fnagi.2023.1218267 (PMC10516183; doi:10.3389/fnagi.2023.1218267)
Supplement: Supplementary file 5 [file Data_Sheet_4.zip]

Archive with 38 entries (27 files):
- in vivo(HNRNP A1)/
- in vivo(HNRNP A1)/DATA.emf
- in vivo(HNRNP A1)/DATA.xlsx
- in vivo(HNRNP A1)/PAINT.pzfx
- in vivo(HNRNP A1)/TG WT/
- in vivo(HNRNP A1)/TG WT/10.16 3A/
- in vivo(HNRNP A1)/TG WT/10.16 3A/2022-10-17  jxh 10'16 3a.scn
- in vivo(HNRNP A1)/TG WT/10.16 3A/2022-10-18 jxh 10'16 3tub.scn
- in vivo(HNRNP A1)/TG WT/10.17 2A/
- in vivo(HNRNP A1)/TG WT/10.17 2A/2022-10-17 jxh 2a.scn
- in vivo(HNRNP A1)/TG WT/10.17 2A/2022-10-18 jxh 10'17 2tub.scn
- in vivo(HNRNP A1)/TG WT/9.29 5A/
- in vivo(HNRNP A1)/TG WT/9.29 5A/2022-09-29 jxh 5a.scn
- in vivo(HNRNP A1)/TG WT/9.29 5A/2022-10-01 jxh 5tub.scn
- in vivo(HNRNP A1)/TG WT/original data/
- in vivo(HNRNP A1)/TG WT/original data/2022-09-29  5a.tif
- in vivo(HNRNP A1)/TG WT/original data/2022-10-01  5tub.tif
- in vivo(HNRNP A1)/TG WT/original data/2022-10-17  10'16 3a.tif
- in vivo(HNRNP A1)/TG WT/original data/2022-10-17  2a.tif
- in vivo(HNRNP A1)/TG WT/original data/2022-10-18 10'16 3tub.tif
- in vivo(HNRNP A1)/TG WT/original data/2022-10-18 10'17 2tub.tif
- in vivo(HNRNP A1)/WT TG/
- in vivo(HNRNP A1)/WT TG/11.1 3A/
- in vivo(HNRNP A1)/WT TG/11.1 3A/wb 2022-11-01 jxh 3a.scn
- in vivo(HNRNP A1)/WT TG/11.1 3A/wb 2022-11-05 jxh 3tub.scn
- in vivo(HNRNP A1)/WT TG/9.11 1A/
- in vivo(HNRNP A1)/WT TG/9.11 1A/wb 2022-09-11  jxh  1tub.scn
- in vivo(HNRNP A1)/WT TG/9.11 1A/wb 2022-09-11 jxh 1a.scn
- in vivo(HNRNP A1)/WT TG/9.29 3a/
- in vivo(HNRNP A1)/WT TG/9.29 3a/2022-09-29 jxh 3a.scn
- in vivo(HNRNP A1)/WT TG/9.29 3a/2022-10-01  jxh 3tub.scn
- in vivo(HNRNP A1)/WT TG/original data/
- in vivo(HNRNP A1)/WT TG/original data/2022-09-29 3a.tif
- in vivo(HNRNP A1)/WT TG/original data/2022-10-01  3tub.tif
- in vivo(HNRNP A1)/WT TG/original data/wb 2022-09-11   1tub.tif
- in vivo(HNRNP A1)/WT TG/original data/wb 2022-09-11  1a.tif
- in vivo(HNRNP A1)/WT TG/original data/wb 2022-11-01 3a.tif
- in vivo(HNRNP A1)/WT TG/original data/wb 2022-11-05 3tub.tif
