# Supplementary material for: Suppression of hnRNP A1 binding to HK1 RNA leads to glycolytic dysfunction in Alzheimer’s disease models
Source: Front Aging Neurosci. 2023 Aug 31;15:1218267. doi: 10.3389/fnagi.2023.1218267 (PMC10516183; doi:10.3389/fnagi.2023.1218267)
Supplement: Supplementary file 5 [file Data_Sheet_4.zip › in vivo(HNRNP A1)/DATA.xlsx]

## Sheet: Sheet1
编号	9.29 3a					全称	缩写
	A1	TUB	A1/TUB	归一		野生6月龄	w6
w6	14829.5	12738.2	1.16418	1		野生9月龄	w9
w9	14679.4	12481.3	1.17611	1.01025		野生16月龄	w16
w16	14207.5	14627.3	0.971305	0.834326		野生21月龄	w21
w21	11558.4	15528.4	0.744339	0.639368		转基因6月龄	t6
t6	14292.8	17462.3	0.818498	0.703069		转基因9月龄	t9
t9	16316.4	15678.4	1.04069	0.893928		转基因16月龄	t16
t16	10444.8	16103.4	0.648609	0.557139		转基因21月龄	t21
t21	6289.6	15465.6	0.406683	0.34933
编号	9.29 5a
	A1	TUB	A1/TUB	归一
w6	18100.1	23163.1	0.78142	1
w9	19158.4	20593.6	0.930312	1.19054
w16	11041.6	19861.9	0.555918	0.711421
w21	8518.38	16186.9	0.526252	0.673457
t6	10391.6	13817.3	0.752072	0.962443
t9	13969.4	15814.3	0.883341	1.13043
t16	11142.1	18378.3	0.606263	0.775849
t21	7972.57	20612.2	0.38679	0.494983
编号	9.11 1a
	A1	TUB	A1/TUB	归一
w6	14683.5	20814.3	0.705456	1
w9	19120	22381.6	0.854273	1.21095
w16	9495.01	19304.5	0.491854	0.697213
w21	6230.31	20284.6	0.307145	0.435385
t6	7708.01	18928.2	0.407224	0.577249
t9	10966.3	20858.8	0.52574	0.745248
t16	7476.43	16838.2	0.444017	0.629404
t21	1842.36	18524.6	0.0994547	0.140979
编号	10.17 2a
	A1	TUB	A1/TUB	归一
w6	15002	19701.5	0.761467	1
w9	17055.6	14316.2	1.19136	1.56455
w16	16476.2	19673.7	0.837472	1.09981
w21	17987.2	19396.4	0.927345	1.21784
t6	12652.4	14030.6	0.901777	1.18426
t9	7448.74	16134.2	0.461674	0.606296
t16	8774.62	18214.8	0.48173	0.632635
t21	7080.57	19721	0.359036	0.471506
编号	10.16 3a
	A1	TUB	A1/TUB	归一
w6	10059.1	16515.3	0.609074	1
w9	16095.4	16148.2	0.996736	1.63648
w16	6933.23	16510.5	0.419928	0.689454
w21	7764.15	14865.2	0.522304	0.857538
t6	6329.38	15772.4	0.401293	0.658858
t9	9413.4	18204.7	0.517085	0.848969
t16	11389.5	17533	0.649604	1.06654
t21	1485.55	18236	0.0814622	0.133748
	11.1 3a
	A1	TUB	A1/TUB	归一
w6	11024.5	8779.84	1.25567	1
w9	14871.4	10158.7	1.46392	1.16585
w16	14948.9	13029.1	1.14735	0.913735
w21	4924.38	12318.5	0.399755	0.318361
t6	9575.15	23792.4	0.402446	0.320504
t9	16936.4	23633.2	0.716637	0.570723
t16	9901.98	16923.5	0.585102	0.465969
t21	4845.96	10806.7	0.448423	0.35712
最终绘图数据	w6	w9	w16	w21		t6	t9	t16	t21
9.29 3a	1	1.01025	0.834326	0.639368		0.703069	0.893928	0.557139	0.34933
9.11 1a	1	1.21095	0.697213	0.435385		0.577249	0.745248	0.629404	0.140979
10.17 2a	1	1.56455	1.09981	1.21784		1.18426	0.606296	0.632635	0.471506
9.29 5a	1	1.19054	0.711421	0.673457		0.962443	1.13043	0.775849	0.494983
10.16 3a	1	1.63648	0.689454	0.857538		0.658858	0.848969	1.06654	0.133748
11.1 3a	1	1.16585	0.913735	0.318361		0.320504	0.570723	0.465969	0.35712
