# Supplementary material for: Suppression of hnRNP A1 binding to HK1 RNA leads to glycolytic dysfunction in Alzheimer’s disease models
Source: Front Aging Neurosci. 2023 Aug 31;15:1218267. doi: 10.3389/fnagi.2023.1218267 (PMC10516183; doi:10.3389/fnagi.2023.1218267)
Supplement: Supplementary file 6 [file Data_Sheet_6.zip]

Archive with 46 entries (40 files):
- FIG5/
- FIG5/Aβ APP(VPC)/
- FIG5/Aβ APP(VPC)/Aβ/
- FIG5/Aβ APP(VPC)/Aβ/2022-10-20 jxh 6'1ab.png
- FIG5/Aβ APP(VPC)/Aβ/2022-10-20 jxh 8'1ab.png
- FIG5/Aβ APP(VPC)/Aβ/2022-10-20 jxh 8'2ab.png
- FIG5/Aβ APP(VPC)/Aβ/data.xlsx
- FIG5/Aβ APP(VPC)/Aβ/original data/
- FIG5/Aβ APP(VPC)/Aβ/original data/2022-10-20  6'1ab.tif
- FIG5/Aβ APP(VPC)/Aβ/original data/2022-10-20  8'1ab.tif
- FIG5/Aβ APP(VPC)/Aβ/original data/2022-10-20  8'2ab.tif
- FIG5/Aβ APP(VPC)/Aβ/original data/2022-10-20 6'3ab.tif
- FIG5/Aβ APP(VPC)/Aβ/original data/wb 2022-10-20  6'1tub.tif
- FIG5/Aβ APP(VPC)/Aβ/original data/wb 2022-10-20  6'3tub.tif
- FIG5/Aβ APP(VPC)/Aβ/original data/wb 2022-10-20  8'1tub.tif
- FIG5/Aβ APP(VPC)/Aβ/original data/wb 2022-10-20 8'2tub.tif
- FIG5/Aβ APP(VPC)/Aβ/vpc ab.pzfx
- FIG5/Aβ APP(VPC)/Aβ/vpc(Aβ).emf
- FIG5/Aβ APP(VPC)/Aβ/wb 2022-10-20 jxh 6'1tub.png
- FIG5/Aβ APP(VPC)/Aβ/wb 2022-10-20 jxh 8'1tub.png
- FIG5/Aβ APP(VPC)/Aβ/wb 2022-10-20 jxh 8'2tub.png
- FIG5/Aβ APP(VPC)/app/
- FIG5/Aβ APP(VPC)/app/VPC- APP.emf
- FIG5/Aβ APP(VPC)/app/data.xlsx
- FIG5/Aβ APP(VPC)/app/original data/
- FIG5/Aβ APP(VPC)/app/original data/2022-10-09  10'4 1tub.tif
- FIG5/Aβ APP(VPC)/app/original data/wb 2022-10-03  1app.tif
- FIG5/Aβ APP(VPC)/app/original data/wb 2022-10-20  6'1tub.tif
- FIG5/Aβ APP(VPC)/app/original data/wb 2022-10-20  6'2tub.tif
- FIG5/Aβ APP(VPC)/app/original data/wb 2022-10-20  6'4tub.tif
- FIG5/Aβ APP(VPC)/app/original data/wb 2022-10-20  8'2tub.tif
- FIG5/Aβ APP(VPC)/app/original data/wb 2022-10-22  6'1app.tif
- FIG5/Aβ APP(VPC)/app/original data/wb 2022-10-22  6'2app.tif
- FIG5/Aβ APP(VPC)/app/original data/wb 2022-10-22  6'4app.tif
- FIG5/Aβ APP(VPC)/app/original data/wb 2022-10-22  8'2app.tif
- FIG5/Aβ APP(VPC)/app/vpc-app.pzfx
- FIG5/Aβ APP(VPC)/app/wb 2022-10-03 jxh 1app.png
- FIG5/Aβ APP(VPC)/app/wb 2022-10-03 jxh 1tub.png
- FIG5/Aβ APP(VPC)/app/wb 2022-10-20 jxh 6'1tub.png
- FIG5/Aβ APP(VPC)/app/wb 2022-10-20 jxh 6'2tub.png
- FIG5/Aβ APP(VPC)/app/wb 2022-10-20 jxh 6'4tub.png
- FIG5/Aβ APP(VPC)/app/wb 2022-10-20 jxh 8'2tub.png
- FIG5/Aβ APP(VPC)/app/wb 2022-10-22 jxh 6'1app.png
- FIG5/Aβ APP(VPC)/app/wb 2022-10-22 jxh 6'2app.png
- FIG5/Aβ APP(VPC)/app/wb 2022-10-22 jxh 6'4app.png
- FIG5/Aβ APP(VPC)/app/wb 2022-10-22 jxh 8'2app.png
