# Supplementary material for: Suppression of hnRNP A1 binding to HK1 RNA leads to glycolytic dysfunction in Alzheimer’s disease models
Source: Front Aging Neurosci. 2023 Aug 31;15:1218267. doi: 10.3389/fnagi.2023.1218267 (PMC10516183; doi:10.3389/fnagi.2023.1218267)
Supplement: Supplementary file 6 [file Data_Sheet_6.zip › FIG5/Aβ APP(VPC)/Aβ/data.xlsx]

## Sheet: Sheet1
10.19 6.1ab	Aβ42	tub	A/tub	归一				10.19 6.ab	Aβ总	tub	A/tub	归一		0.797195
空白1	22643.6	75706.2	0.299098	1				空白1	55147.5	75706.2	0.728441	0.913755
vpc1	57214.1	86403.3	0.662175	2.2139				vpc1	89546.8	86403.3	1.03638	1.30004
10.19 6.3ab	Aβ42	tub	A/tub	归一				10.19 6.3ab	Aβ总	tub	A/tub	归一
空白2	43445.2	75256.5	0.577295	1				空白2	73469.5	75256.5	0.976255	1.22461
vpc2	61503.8	63202.7	0.97312	1.68566				vpc2	104348	63202.7	1.65101	2.07102
10.19 8.1ab	Aβ42	tub	A/tub	归一				10.19 8.1ab	Aβ总	tub	A/tub	归一
空白2	27487.9	41938.2	0.655437	1				空白2	22058.1	41938.2	0.525967	0.659773
vpc2	67580.9	51096.2	1.32262	2.01792				vpc2	74658.4	51096.2	1.46113	1.83284
10.19 8.2ab	Aβ42	tub	A/tub	归一				10.19 8.2ab	Aβ总	tub	A/tub	归一
空白2	19691.3	39342.9	0.500505	1				空白2	37695.1	39342.9	0.958116	1.20186
vpc2	64811.5	56574.7	1.14559	2.28887				vpc2	91832.1	56574.7	1.6232	2.03614
