# Supplementary material for: Suppression of hnRNP A1 binding to HK1 RNA leads to glycolytic dysfunction in Alzheimer’s disease models
Source: Front Aging Neurosci. 2023 Aug 31;15:1218267. doi: 10.3389/fnagi.2023.1218267 (PMC10516183; doi:10.3389/fnagi.2023.1218267)
Supplement: Supplementary file 6 [file Data_Sheet_6.zip › FIG5/Aβ APP(VPC)/app/data.xlsx]

## Sheet: Sheet1
10.4	app	tub	app/tub	归1
空白1	11635.6	26349.8	0.441583	1
vpc1	16449.7	25741.1	0.639045	1.44717
空白2	12085.2	23906.9	0.505511	1
vpc2	19021.1	25145.3	0.756444	1.49639
10.22 6.1app	app	tub	app/tub	归1
空白3	26941.7	38366.9	0.702212	1
vpc3	56340.2	44847	1.25628	1.78903
10.22 6.2app	app	tub	app/tub	归1
空白4	18504.4	36103.9	0.512531	1
vpc4	34688.6	40037.6	0.866399	1.69043
10.22 6.4app	app	tub	app/tub	归1
空白5	12386.3	32399.3	0.382303	1
vpc5	40754.5	25023.6	1.62864	4.26009
10.22 8.2app	app	tub	app/tub	归1
空白6	11117.6	29026.8	0.383011	1
vpc6	35609.4	41849	0.850903	2.22162
