# Supplementary material for: Suppression of hnRNP A1 binding to HK1 RNA leads to glycolytic dysfunction in Alzheimer’s disease models
Source: Front Aging Neurosci. 2023 Aug 31;15:1218267. doi: 10.3389/fnagi.2023.1218267 (PMC10516183; doi:10.3389/fnagi.2023.1218267)
Supplement: Supplementary file 7 [file Data_Sheet_7.zip]

Archive with 41 entries (31 files):
- FIG4/
- FIG4/ATP(OE- A1)/
- FIG4/ATP(OE- A1)/ATP.pzfx
- FIG4/ATP(OE- A1)/PAINT.emf
- FIG4/ATP(OE- A1)/data.xlsx
- FIG4/MTT(OE- A1)/
- FIG4/MTT(OE- A1)/2022.8.20.xls
- FIG4/MTT(OE- A1)/MTT CR+A.pzfx
- FIG4/hk1 enzymatic activity( OE- A1)/
- FIG4/hk1 enzymatic activity( OE- A1)/HK.emf
- FIG4/hk1 enzymatic activity( OE- A1)/HK.pzfx
- FIG4/hk1 enzymatic activity( OE- A1)/data.xls
- FIG4/marker.txt
- FIG4/mtt pyr+Aβ/
- FIG4/mtt pyr+Aβ/2022.10.3   1.xls
- FIG4/mtt pyr+Aβ/2022.10.3   2xls.xls
- FIG4/mtt pyr+Aβ/data.xlsx
- FIG4/mtt pyr+Aβ/paint.pzfx
- FIG4/pyr MTT/
- FIG4/pyr MTT/DATA.xls
- FIG4/pyr MTT/PAINT.emf
- FIG4/pyr MTT/PAINT.pzfx
- FIG4/pyr atp/
- FIG4/pyr atp/DATA.xlsx
- FIG4/pyr atp/PAINT.pzfx
- FIG4/pyr (OE- A1)/
- FIG4/pyr (OE- A1)/2022.6.15 CR+A+MPC BTS.xls
- FIG4/pyr (OE- A1)/2022.6.15 dingliang.xls
- FIG4/pyr (OE- A1)/2022.6.16 DINGLIANG.xls
- FIG4/pyr (OE- A1)/2022.6.16 cr+a+mpc BTS.xls
- FIG4/pyr (OE- A1)/BTS+mpc.emf
- FIG4/pyr (OE- A1)/BTS.emf
- FIG4/pyr (OE- A1)/DATA.pzfx
- FIG4/pyr (OE- HK1)/
- FIG4/pyr (OE- HK1)/BTS(hk1 -OE).emf
- FIG4/pyr (OE- HK1)/DATA.xlsx
- FIG4/pyr (OE- HK1)/PAINT.pzfx
- FIG4/vpc ATP/
- FIG4/vpc ATP/ATP (VPC).pzfx
- FIG4/vpc ATP/ATP(vpc).emf
- FIG4/vpc ATP/DATA.xlsx
