# Supplementary material for: Suppression of hnRNP A1 binding to HK1 RNA leads to glycolytic dysfunction in Alzheimer’s disease models
Source: Front Aging Neurosci. 2023 Aug 31;15:1218267. doi: 10.3389/fnagi.2023.1218267 (PMC10516183; doi:10.3389/fnagi.2023.1218267)
Supplement: Supplementary file 7 [file Data_Sheet_7.zip › FIG4/ATP(OE- A1)/data.xlsx]

## Sheet: 化学发光 1_01
检测结果
发光 (54).skax
2022/8/13 19:29:53
化学发光 1
波长: 0 nm
板 1
RLU	1	2	3	4	5	6	7	8	9	10	11	12
A	75.27	5.971	59.75	-34.46	-35.42	-6.635	12530	14960	16220	15800	12250	-24.32
B	12.06	12.81	-45.72	-36.39	157.4	-2.499	33400	56340	27350	28460	24940	-11.17
C	-42.05	-47.93	-47.23	-15.3	-25.86	29.6	20640	23180	29490	27990	18410	-25.08
D	-37.94	-28.19	-19.48	-34.37	-27.94	-48.94	26410	19670	22340	19130	19420	-42.27
E	-48.02	-32.05	-33.18	-42.99	-24.48	-16.9	-13.82	-11.69	-21.74	-29.81	-13.07	-46.58
F										-28.78	-3.495	-37.59
G
H
样本	1	2	3	4	5	6	7	8	9	10	11	12
A	未知0001	未知0002	未知0003	未知0004	未知0005	未知0006	未知0007	未知0008	未知0009	未知0010	未知0011	未知0012
B	未知0013	未知0014	未知0015	未知0016	未知0017	未知0018	未知0019	未知0020	未知0021	未知0022	未知0023	未知0024
C	未知0025	未知0026	未知0027	未知0028	未知0029	未知0030	未知0031	未知0032	未知0033	未知0034	未知0035	未知0036
D	未知0037	未知0038	未知0039	未知0040	未知0041	未知0042	未知0043	未知0044	未知0045	未知0046	未知0047	未知0048
E	未知0049	未知0050	未知0051	未知0052	未知0053	未知0054	未知0055	未知0056	未知0057	未知0058	未知0059	未知0060
F										未知0070	未知0071	未知0072
G
H
Autoloading range A1 - M28
		ca	12530	14960	16220	15800	12250
		c	33400	56340	27350	28460	24940
		r	20640	23180	29490	27990	18410
		ra	26410	19670	22340	19130	19420
	PAINT
		组别						pj
		C1-5	33400		27350	28460	24940	28537.5
		CA1-5		14960	16220	15800	12250	14807.5
		R1-5	20640	23180	29490	27990		25325
		RA1-5		19670	22340	19130	19420	20140
		GROUP
		C1-5	1.17039		0.958388	0.997284	0.873938
		CA1-5		0.524223	0.568375	0.553657	0.42926
		R1-5	0.723259	0.812265	1.03338	0.980815
		RA1-5		0.689269	0.78283	0.670346	0.680508

## Sheet: 结果摘要
结果汇总
常规
板	孔	组	样本	化学发光 1
板 1	A01	组 1	未知0001	75.27
板 1	B01	组 1	未知0013	12.06
板 1	C01	组 1	未知0025	-42.05
板 1	D01	组 1	未知0037	-37.94
板 1	E01	组 1	未知0049	-48.02
板 1	A02	组 1	未知0002	5.971
板 1	B02	组 1	未知0014	12.81
板 1	C02	组 1	未知0026	-47.93
板 1	D02	组 1	未知0038	-28.19
板 1	E02	组 1	未知0050	-32.05
板 1	A03	组 1	未知0003	59.75
板 1	B03	组 1	未知0015	-45.72
板 1	C03	组 1	未知0027	-47.23
板 1	D03	组 1	未知0039	-19.48
板 1	E03	组 1	未知0051	-33.18
板 1	A04	组 1	未知0004	-34.46
板 1	B04	组 1	未知0016	-36.39
板 1	C04	组 1	未知0028	-15.3
板 1	D04	组 1	未知0040	-34.37
板 1	E04	组 1	未知0052	-42.99
板 1	A05	组 1	未知0005	-35.42
板 1	B05	组 1	未知0017	157.4
板 1	C05	组 1	未知0029	-25.86
板 1	D05	组 1	未知0041	-27.94
板 1	E05	组 1	未知0053	-24.48
板 1	A06	组 1	未知0006	-6.635
板 1	B06	组 1	未知0018	-2.499
板 1	C06	组 1	未知0030	29.6
板 1	D06	组 1	未知0042	-48.94
板 1	E06	组 1	未知0054	-16.9
板 1	A07	组 1	未知0007	12530
板 1	B07	组 1	未知0019	33400
板 1	C07	组 1	未知0031	20640
板 1	D07	组 1	未知0043	26410
板 1	E07	组 1	未知0055	-13.82
板 1	A08	组 1	未知0008	14960
板 1	B08	组 1	未知0020	56340
板 1	C08	组 1	未知0032	23180
板 1	D08	组 1	未知0044	19670
板 1	E08	组 1	未知0056	-11.69
板 1	A09	组 1	未知0009	16220
板 1	B09	组 1	未知0021	27350
板 1	C09	组 1	未知0033	29490
板 1	D09	组 1	未知0045	22340
板 1	E09	组 1	未知0057	-21.74
板 1	A10	组 1	未知0010	15800
板 1	B10	组 1	未知0022	28460
板 1	C10	组 1	未知0034	27990
板 1	D10	组 1	未知0046	19130
板 1	E10	组 1	未知0058	-29.81
板 1	F10	组 1	未知0070	-28.78
板 1	A11	组 1	未知0011	12250
板 1	B11	组 1	未知0023	24940
板 1	C11	组 1	未知0035	18410
板 1	D11	组 1	未知0047	19420
板 1	E11	组 1	未知0059	-13.07
板 1	F11	组 1	未知0071	-3.495
板 1	A12	组 1	未知0012	-24.32
板 1	B12	组 1	未知0024	-11.17
板 1	C12	组 1	未知0036	-25.08
板 1	D12	组 1	未知0048	-42.27
板 1	E12	组 1	未知0060	-46.58
板 1	F12	组 1	未知0072	-37.59

## Sheet: 基本信息
基本信息
	软件版本			SkanIt Software 6.0.2 for Microplate Readers RE, ver. 6.0.2.3
	光学响应补偿			是

## Sheet: 程序信息
程序信息
	程序名称			发光 (54).skax
	会话注释
	软件版本			SkanIt Software for Microplate Readers RE, ver. 6.0.2.3
	执行时间			2022/8/13 19:29:53
	用户			DESKTOP-CGA88VE\dell

## Sheet: 仪器信息
仪器信息
	名称			Varioskan LUX
	ESW 版本			1.00.38
	设置温度			37.00 °C
	序列号			3020-80249
	仪器模块
	滤光片
		名称		New filter
		位置		1
		波长		490
		带宽		10
		定义日期和时间		2020/5/19 17:28:00
	滤光片
		名称		New filter
		位置		2
		波长		500
		带宽		10
		定义日期和时间		2020/5/19 17:28:00
	滤光片
		名称		New filter
		位置		3
		波长		580
		带宽		10
		定义日期和时间		2020/5/19 17:28:00
	滤光片
		名称		New filter
		位置		4
		波长		640
		带宽		10
		定义日期和时间		2020/5/19 17:28:00
		模块的名称		LAT 模块
		模块序列号		LL1941805
		板适配器名称		96-well adapter for plate without lid
		板适配器编号		2
		孵育器		是
		气体控制		否
		顶部光学器件		是
		底部光学器件		否
		分液器 1		是
		分液器 2		是

## Sheet: 程序设置
程序设置
	测量顺序			3
	开启稳定延迟			否
	开始时检查温度[°C]			否
化学发光 1
	光路			正常
	利用更小的光圈			否
	动态范围			自动
	测量时间[ms]			1000

## Sheet: 运行日志
运行日志
	时间	事件	信息
	2022/8/13 19:29:53	程序 发光 (54).skax 已启动
	2022/8/13 19:29:53	温度	37.0°C
	2022/8/13 19:29:53	步骤 化学发光 1 已启动
	2022/8/13 19:30:00	校准	冷光 1.34285 205025
	2022/8/13 19:30:22	温度	37.0°C
	2022/8/13 19:31:21	会话由用户中止

## Sheet: 板布局
名称	板 1
板型模板	ANSI/SBS Standard, 96-well
	1	2	3	4	5	6	7	8	9	10	11	12
A	未知0001	未知0002	未知0003	未知0004	未知0005	未知0006	未知0007	未知0008	未知0009	未知0010	未知0011	未知0012
	组 1	组 1	组 1	组 1	组 1	组 1	组 1	组 1	组 1	组 1	组 1	组 1
	1:1	1:1	1:1	1:1	1:1	1:1	1:1	1:1	1:1	1:1	1:1	1:1
B	未知0013	未知0014	未知0015	未知0016	未知0017	未知0018	未知0019	未知0020	未知0021	未知0022	未知0023	未知0024
	组 1	组 1	组 1	组 1	组 1	组 1	组 1	组 1	组 1	组 1	组 1	组 1
	1:1	1:1	1:1	1:1	1:1	1:1	1:1	1:1	1:1	1:1	1:1	1:1
C	未知0025	未知0026	未知0027	未知0028	未知0029	未知0030	未知0031	未知0032	未知0033	未知0034	未知0035	未知0036
	组 1	组 1	组 1	组 1	组 1	组 1	组 1	组 1	组 1	组 1	组 1	组 1
	1:1	1:1	1:1	1:1	1:1	1:1	1:1	1:1	1:1	1:1	1:1	1:1
D	未知0037	未知0038	未知0039	未知0040	未知0041	未知0042	未知0043	未知0044	未知0045	未知0046	未知0047	未知0048
	组 1	组 1	组 1	组 1	组 1	组 1	组 1	组 1	组 1	组 1	组 1	组 1
	1:1	1:1	1:1	1:1	1:1	1:1	1:1	1:1	1:1	1:1	1:1	1:1
E	未知0049	未知0050	未知0051	未知0052	未知0053	未知0054	未知0055	未知0056	未知0057	未知0058	未知0059	未知0060
	组 1	组 1	组 1	组 1	组 1	组 1	组 1	组 1	组 1	组 1	组 1	组 1
	1:1	1:1	1:1	1:1	1:1	1:1	1:1	1:1	1:1	1:1	1:1	1:1
F	未知0061	未知0062	未知0063	未知0064	未知0065	未知0066	未知0067	未知0068	未知0069	未知0070	未知0071	未知0072
	组 1	组 1	组 1	组 1	组 1	组 1	组 1	组 1	组 1	组 1	组 1	组 1
	1:1	1:1	1:1	1:1	1:1	1:1	1:1	1:1	1:1	1:1	1:1	1:1
G	未知0073	未知0074	未知0075	未知0076	未知0077	未知0078	未知0079	未知0080	未知0081	未知0082	未知0083	未知0084
	组 1	组 1	组 1	组 1	组 1	组 1	组 1	组 1	组 1	组 1	组 1	组 1
	1:1	1:1	1:1	1:1	1:1	1:1	1:1	1:1	1:1	1:1	1:1	1:1
H	未知0085	未知0086	未知0087	未知0088	未知0089	未知0090	未知0091	未知0092	未知0093	未知0094	未知0095	未知0096
	组 1	组 1	组 1	组 1	组 1	组 1	组 1	组 1	组 1	组 1	组 1	组 1
	1:1	1:1	1:1	1:1	1:1	1:1	1:1	1:1	1:1	1:1	1:1	1:1
