# Supplementary material for: Suppression of hnRNP A1 binding to HK1 RNA leads to glycolytic dysfunction in Alzheimer’s disease models
Source: Front Aging Neurosci. 2023 Aug 31;15:1218267. doi: 10.3389/fnagi.2023.1218267 (PMC10516183; doi:10.3389/fnagi.2023.1218267)
Supplement: Supplementary file 7 [file Data_Sheet_7.zip › FIG4/MTT(OE- A1)/2022.8.20.xls]

## Sheet: 常规信息
常规信息
程序信息
	程序名				新建程序_2482
	程序创建者				admin
	开始运行时间				20.08.2022 19:12:12+08:00
	执行用户				admin
	警告总数				0
	错误总数				0
	描述
仪器参数
	仪器名称				Multiskan GO
	仪器版本				1.01.12
	仪器序列号				1510-02317
	仪器温度				37.0 °C
软件参数
	运行软件版本				SkanIt Software 3.2.1.4 RE for Multiskan GO (zh-CHS)
	当前软件版本				SkanIt Software 3.2.1.4 RE for Multiskan GO (zh-CHS)
运行日志
	20.08.2022 19:12:12+08:00 新建程序_2482: 已开始
	20.08.2022 19:12:12+08:00 光度测量1: 已开始
	20.08.2022 19:12:12+08:00 温度: 37 °C
	20.08.2022 19:12:19+08:00 光度测量1: 已完成
	20.08.2022 19:12:19+08:00 新建程序_2482: 已完成

## Sheet: 步骤数据
步骤数据
新建程序_2482
	程序名				新建程序_2482
	描述
	板型模板				Corning, F-bottom, 96
光度测量1
	测量模式				精度
	波长 [nm]				490

## Sheet: 光度测量1
光度测量1
板 1: 板 1
样本	1	2	3	4	5	6	7	8	9	10	11	12
A	未知_0001 1/1	未知_0005 1/1	未知_0009 1/1	未知_0013 1/1	未知_0017 1/1
B	未知_0002 1/1	未知_0006 1/1	未知_0010 1/1	未知_0014 1/1	未知_0018 1/1
C	未知_0003 1/1	未知_0007 1/1	未知_0011 1/1	未知_0015 1/1	未知_0019 1/1
D	未知_0004 1/1	未知_0008 1/1	未知_0012 1/1	未知_0016 1/1	未知_0020 1/1
E
F
G
H
吸光值	1	2	3	4	5	6	7	8	9	10	11	12
A	0.871	0.866	0.8682	0.8574	0.7824
B	0.4697	0.4288	0.4759	0.4672	0.4693
C	0.9233	0.9466	0.8965	1.004	0.8865
D	0.5851	0.5992	0.5809	0.5652	0.5748
E
F
G
H
	1	2	3	4	5
C	0.871	0.866	0.8682	0.8574	0.7824
CA	0.4697	0.4288	0.4759	0.4672	0.4693
R	0.9233	0.9466	0.8965	1.004	0.8865
RA	0.5851	0.5992	0.5809	0.5652	0.5748
