# Supplementary material for: Suppression of hnRNP A1 binding to HK1 RNA leads to glycolytic dysfunction in Alzheimer’s disease models
Source: Front Aging Neurosci. 2023 Aug 31;15:1218267. doi: 10.3389/fnagi.2023.1218267 (PMC10516183; doi:10.3389/fnagi.2023.1218267)
Supplement: Supplementary file 7 [file Data_Sheet_7.zip › FIG4/hk1 enzymatic activity( OE- A1)/data.xls]

## Sheet: 常规信息
常规信息
程序信息
	程序名				新建程序_2682
	程序创建者				admin
	开始运行时间				28.08.2022 17:44:45+08:00
	执行用户				admin
	警告总数				0
	错误总数				0
	描述
仪器参数
	仪器名称				Multiskan GO
	仪器版本				1.01.12
	仪器序列号				1510-02317
	仪器温度				37.0 °C
软件参数
	运行软件版本				SkanIt Software 3.2.1.4 RE for Multiskan GO (zh-CHS)
	当前软件版本				SkanIt Software 3.2.1.4 RE for Multiskan GO (zh-CHS)
运行日志
	28.08.2022 17:44:45+08:00 新建程序_2682: 已开始
	28.08.2022 17:44:46+08:00 温度: 37 °C
	28.08.2022 17:44:48+08:00 振动1: 已开始
	28.08.2022 17:44:53+08:00 振动1: 已完成
	28.08.2022 17:44:53+08:00 光度测量1: 已开始
	28.08.2022 17:45:00+08:00 光度测量1: 已完成
	28.08.2022 17:45:00+08:00 孵育1: 已开始
	28.08.2022 17:45:49+08:00 温度: 37 °C
	28.08.2022 17:46:52+08:00 温度: 37 °C
	28.08.2022 17:47:55+08:00 温度: 37 °C
	28.08.2022 17:48:04+08:00 孵育1: 已完成
	28.08.2022 17:48:04+08:00 光度测量2: 已开始
	28.08.2022 17:48:11+08:00 光度测量2: 已完成
	28.08.2022 17:48:11+08:00 孵育2: 已开始
	28.08.2022 17:48:56+08:00 温度: 37 °C
	28.08.2022 17:49:59+08:00 温度: 37 °C
	28.08.2022 17:50:14+08:00 孵育2: 已完成
	28.08.2022 17:50:14+08:00 光度测量3: 已开始
	28.08.2022 17:50:16+08:00 光度测量3: 已完成
	28.08.2022 17:50:16+08:00 孵育3: 已开始
	28.08.2022 17:51:02+08:00 温度: 36.9 °C
	28.08.2022 17:52:05+08:00 温度: 36.9 °C
	28.08.2022 17:53:08+08:00 温度: 36.9 °C
	28.08.2022 17:54:11+08:00 温度: 36.9 °C
	28.08.2022 17:55:11+08:00 温度: 36.9 °C
	28.08.2022 17:55:21+08:00 孵育3: 已完成
	28.08.2022 17:55:21+08:00 光度测量4: 已开始
	28.08.2022 17:55:27+08:00 光度测量4: 已完成
	28.08.2022 17:55:27+08:00 新建程序_2682: 已完成

## Sheet: 步骤数据
步骤数据
新建程序_2682
	程序名				新建程序_2682
	描述
	板型模板				Corning, F-bottom, 96
振动1
	振动类型				持续
	速度				中速
	步骤持续时间				00:00:05
光度测量1
	测量模式				精度
	波长 [nm]				340
孵育1
	孵育时间				00:03:00
	温度 [°C]				37
	等待				一直等到仪器达到目标温度
	保持温度				将温度保持在设置值
光度测量2
	测量模式				精度
	波长 [nm]				340
孵育2
	孵育时间				00:02:00
	温度 [°C]				37
	等待				一直等到仪器达到目标温度
	保持温度				将温度保持在设置值
光度测量3
	测量模式				快速
	波长 [nm]				340
孵育3
	孵育时间				00:05:00
	温度 [°C]				36.9
	等待				一直等到仪器达到目标温度
	保持温度				将温度保持在设置值
光度测量4
	测量模式				精度
	波长 [nm]				340

## Sheet: 光度测量1
光度测量1
板 1: 板 1
样本	1	2	3	4	5	6	7	8	9	10	11	12
A								未知_0001 1/1	未知_0005 1/1	未知_0009 1/1	未知_0013 1/1	未知_0017 1/1
B								未知_0002 1/1	未知_0006 1/1	未知_0010 1/1	未知_0014 1/1	未知_0018 1/1
C								未知_0003 1/1	未知_0007 1/1	未知_0011 1/1	未知_0015 1/1	未知_0019 1/1
D								未知_0004 1/1	未知_0008 1/1	未知_0012 1/1	未知_0016 1/1	未知_0020 1/1
E
F
G
H
吸光值	1	2	3	4	5	6	7	8	9	10	11	12
A								0.2034	0.1589	0.1544	0.1573	0.1552
B								0.159	0.1436	0.1509	0.1456	0.1505
C								0.1718	0.1632	0.1544	0.1434	0.1441
D								0.1463	0.1437	0.1435	0.1717	0.1379
E
F
G
H

## Sheet: 光度测量2
光度测量2
板 1: 板 1
样本	1	2	3	4	5	6	7	8	9	10	11	12
A								未知_0001 1/1	未知_0005 1/1	未知_0009 1/1	未知_0013 1/1	未知_0017 1/1
B								未知_0002 1/1	未知_0006 1/1	未知_0010 1/1	未知_0014 1/1	未知_0018 1/1
C								未知_0003 1/1	未知_0007 1/1	未知_0011 1/1	未知_0015 1/1	未知_0019 1/1
D								未知_0004 1/1	未知_0008 1/1	未知_0012 1/1	未知_0016 1/1	未知_0020 1/1
E
F
G
H
吸光值	1	2	3	4	5	6	7	8	9	10	11	12
A								0.2361	0.1788	0.1739	0.1757	0.1753
B								0.1937	0.1741	0.1817	0.1758	0.183
C								0.2098	0.1991	0.1902	0.1784	0.1812
D								0.175	0.1678	0.1709	0.2038	0.1669
E
F
G
H

## Sheet: 光度测量3
光度测量3
板 1: 板 1
样本	1	2	3	4	5	6	7	8	9	10	11	12
A								未知_0001 1/1	未知_0005 1/1	未知_0009 1/1	未知_0013 1/1	未知_0017 1/1
B								未知_0002 1/1	未知_0006 1/1	未知_0010 1/1	未知_0014 1/1	未知_0018 1/1
C								未知_0003 1/1	未知_0007 1/1	未知_0011 1/1	未知_0015 1/1	未知_0019 1/1
D								未知_0004 1/1	未知_0008 1/1	未知_0012 1/1	未知_0016 1/1	未知_0020 1/1
E
F
G
H
吸光值	1	2	3	4	5	6	7	8	9	10	11	12
A								0.2679	0.1924	0.1901	0.192	0.1909
B								0.2216	0.2016	0.2062	0.2044	0.2126
C								0.2371	0.2262	0.2199	0.2067	0.2121
D								0.1978	0.1883	0.1919	0.236	0.1925
E
F
G
H

## Sheet: 光度测量4
光度测量4
板 1: 板 1
样本	1	2	3	4	5	6	7	8	9	10	11	12
A								未知_0001 1/1	未知_0005 1/1	未知_0009 1/1	未知_0013 1/1	未知_0017 1/1
B								未知_0002 1/1	未知_0006 1/1	未知_0010 1/1	未知_0014 1/1	未知_0018 1/1
C								未知_0003 1/1	未知_0007 1/1	未知_0011 1/1	未知_0015 1/1	未知_0019 1/1
D								未知_0004 1/1	未知_0008 1/1	未知_0012 1/1	未知_0016 1/1	未知_0020 1/1
E
F
G
H
吸光值	1	2	3	4	5	6	7	8	9	10	11	12
A							A2	0.3526	0.2425	0.24	0.2401	0.2414
B								0.3051	0.2802	0.2862	0.2818	0.2963
C								0.3337	0.3151	0.3051	0.2888	0.3031
D								0.277	0.2612	0.2673	0.3288	0.2706
E
F
G
H							A1	0.2034	0.1589	0.1544	0.1573	0.1552
								0.159	0.1436	0.1509	0.1456	0.1505
								0.1718	0.1632	0.1544	0.1434	0.1441
								0.1463	0.1437	0.1435	0.1717	0.1379
													mean
							A2-A1	0.1492	0.0836	0.0856	0.0828	0.0862	0.09748	CA
								0.1461	0.1366	0.1353	0.1362	0.1458	0.14	C
								0.1619	0.1519	0.1507	0.1454	0.159	0.15378	R
								0.1307	0.1175	0.1238	0.1571	0.1327	0.13236	RA
							归1	1.06571	0.597143	0.611429	0.591429	0.615714	0.696286	CA
								1.04357	0.975714	0.966429	0.972857	1.04143	1	C
								1.15643	1.085	1.07643	1.03857	1.13571	1.09843	R
								0.933571	0.839286	0.884286	1.12214	0.947857	0.945429	RA
