# Supplementary material for: Suppression of hnRNP A1 binding to HK1 RNA leads to glycolytic dysfunction in Alzheimer’s disease models
Source: Front Aging Neurosci. 2023 Aug 31;15:1218267. doi: 10.3389/fnagi.2023.1218267 (PMC10516183; doi:10.3389/fnagi.2023.1218267)
Supplement: Supplementary file 7 [file Data_Sheet_7.zip › FIG4/mtt pyr+Aβ/2022.10.3 1.xls]

## Sheet: 常规信息
常规信息
程序信息
	程序名				新建程序_3459
	程序创建者				admin
	开始运行时间				03.10.2022 19:54:07+08:00
	执行用户				admin
	警告总数				0
	错误总数				0
	描述
仪器参数
	仪器名称				Multiskan GO
	仪器版本				1.01.12
	仪器序列号				1510-02317
	仪器温度				37.0 °C
软件参数
	运行软件版本				SkanIt Software 3.2.1.4 RE for Multiskan GO (zh-CHS)
	当前软件版本				SkanIt Software 3.2.1.4 RE for Multiskan GO (zh-CHS)
运行日志
	03.10.2022 19:54:07+08:00 新建程序_3459: 已开始
	03.10.2022 19:54:08+08:00 振动1: 已开始
	03.10.2022 19:54:08+08:00 温度: 37 °C
	03.10.2022 19:54:13+08:00 振动1: 已完成
	03.10.2022 19:54:13+08:00 光度测量1: 已开始
	03.10.2022 19:54:39+08:00 光度测量1: 已完成
	03.10.2022 19:54:39+08:00 新建程序_3459: 已完成

## Sheet: 步骤数据
步骤数据
新建程序_3459
	程序名				新建程序_3459
	描述
	板型模板				Corning, F-bottom, 96
振动1
	振动类型				持续
	速度				中速
	步骤持续时间				00:00:05
光度测量1
	测量模式				精度
	波长 [nm]				490

## Sheet: 光度测量1
光度测量1
板 1: 板 1
样本	1	2	3	4	5	6	7	8	9	10	11	12
A	未知_0001 1/1	未知_0009 1/1	未知_0017 1/1	未知_0025 1/1	未知_0033 1/1	未知_0041 1/1	未知_0049 1/1	未知_0057 1/1	未知_0065 1/1	未知_0073 1/1	未知_0081 1/1	未知_0089 1/1
B	未知_0002 1/1	未知_0010 1/1	未知_0018 1/1	未知_0026 1/1	未知_0034 1/1	未知_0042 1/1	未知_0050 1/1	未知_0058 1/1	未知_0066 1/1	未知_0074 1/1	未知_0082 1/1	未知_0090 1/1
C	未知_0003 1/1	未知_0011 1/1	未知_0019 1/1	未知_0027 1/1	未知_0035 1/1	未知_0043 1/1	未知_0051 1/1	未知_0059 1/1	未知_0067 1/1	未知_0075 1/1	未知_0083 1/1	未知_0091 1/1
D	未知_0004 1/1	未知_0012 1/1	未知_0020 1/1	未知_0028 1/1	未知_0036 1/1	未知_0044 1/1	未知_0052 1/1	未知_0060 1/1	未知_0068 1/1	未知_0076 1/1	未知_0084 1/1	未知_0092 1/1
E	未知_0005 1/1	未知_0013 1/1	未知_0021 1/1	未知_0029 1/1	未知_0037 1/1	未知_0045 1/1	未知_0053 1/1	未知_0061 1/1	未知_0069 1/1	未知_0077 1/1	未知_0085 1/1	未知_0093 1/1
F	未知_0006 1/1	未知_0014 1/1	未知_0022 1/1	未知_0030 1/1	未知_0038 1/1	未知_0046 1/1	未知_0054 1/1	未知_0062 1/1	未知_0070 1/1	未知_0078 1/1	未知_0086 1/1	未知_0094 1/1
G	未知_0007 1/1	未知_0015 1/1	未知_0023 1/1	未知_0031 1/1	未知_0039 1/1	未知_0047 1/1	未知_0055 1/1	未知_0063 1/1	未知_0071 1/1	未知_0079 1/1	未知_0087 1/1	未知_0095 1/1
H	未知_0008 1/1	未知_0016 1/1	未知_0024 1/1	未知_0032 1/1	未知_0040 1/1	未知_0048 1/1	未知_0056 1/1	未知_0064 1/1	未知_0072 1/1	未知_0080 1/1	未知_0088 1/1	未知_0096 1/1
吸光值	1	2	3	4	5	6	7	8	9	10	11	12
A	1.608	1.5338	1.5825	1.5626	1.5372	1.5494	1.3258	1.3791	1.4187	1.4175	1.4311	1.4221
B	1.4416	1.4644	1.4863	1.4716	1.4763	1.4622	1.7987	1.8598	1.8881	1.9257	0.0535	0.0544
C	1.4895	1.421	1.4647	1.4864	1.4662	1.4633	0.86	0.9131	0.9133	0.8936	0.9082	0.9337
D	1.2209	1.3167	1.2511	1.3142	1.2929	1.2997	0.8052	0.8766	0.8718	0.8496	0.8683	0.8502
E	1.2687	1.2955	1.2662	1.2911	1.2205	1.2765	0.9767	0.9844	0.982	0.9967	1.0303	0.9968
F	1.2246	1.2474	1.1303	1.2243	1.1881	1.2322	1.0301	1.0376	1.0821	1.0517	1.0468	1.0392
G	1.1675	1.177	1.1915	1.1776	1.2262	1.0551	1.1143	1.1757	1.1305	1.1508	1.1453	1.1602
H	0.0562	0.0569	0.0564	0.0576	0.0559	0.0568	0.7243	0.7779	0.7824	0.8089	0.758	0.7974
丙酮酸钠培养							pj	归1
C	1.3258	1.3791	1.4187	1.4175	1.4311	1.4221	1.39905	0.947643	0.98574	1.01405	1.01319	1.02291	1.01648
A(120)	0.4981	0.4969	0.5033	0.5236	0.5136	0.5508	0.514383	0.356027	0.35517	0.359744	0.374254	0.367106	0.393696
A240	0.75	0.7986	0.8323	0.796	0.7897	0.8073	0.79565	0.536078	0.570816	0.594904	0.568958	0.564454	0.577034
A480	0.9014	0.8779	0.8809	0.8622	0.8626	0.8966	0.880267	0.644294	0.627497	0.629642	0.616275	0.616561	0.640863
A1600	0.9797	0.9384	0.9931	1.022	1.0368	1.0161	0.997683	0.700261	0.670741	0.709839	0.730496	0.741074	0.726279
