# Supplementary material for: Suppression of hnRNP A1 binding to HK1 RNA leads to glycolytic dysfunction in Alzheimer’s disease models
Source: Front Aging Neurosci. 2023 Aug 31;15:1218267. doi: 10.3389/fnagi.2023.1218267 (PMC10516183; doi:10.3389/fnagi.2023.1218267)
Supplement: Supplementary file 7 [file Data_Sheet_7.zip › FIG4/mtt pyr+Aβ/2022.10.3 2xls.xls]

## Sheet: 常规信息
常规信息
程序信息
	程序名				新建程序_3460
	程序创建者				admin
	开始运行时间				03.10.2022 19:56:22+08:00
	执行用户				admin
	警告总数				0
	错误总数				0
	描述
仪器参数
	仪器名称				Multiskan GO
	仪器版本				1.01.12
	仪器序列号				1510-02317
	仪器温度				37.0 °C
软件参数
	运行软件版本				SkanIt Software 3.2.1.4 RE for Multiskan GO (zh-CHS)
	当前软件版本				SkanIt Software 3.2.1.4 RE for Multiskan GO (zh-CHS)
运行日志
	03.10.2022 19:56:22+08:00 新建程序_3460: 已开始
	03.10.2022 19:56:23+08:00 振动1: 已开始
	03.10.2022 19:56:23+08:00 温度: 37 °C
	03.10.2022 19:56:28+08:00 振动1: 已完成
	03.10.2022 19:56:28+08:00 光度测量1: 已开始
	03.10.2022 19:56:42+08:00 光度测量1: 已完成
	03.10.2022 19:56:42+08:00 新建程序_3460: 已完成

## Sheet: 步骤数据
步骤数据
新建程序_3460
	程序名				新建程序_3460
	描述
	板型模板				Corning, F-bottom, 96
振动1
	振动类型				持续
	速度				中速
	步骤持续时间				00:00:05
光度测量1
	测量模式				精度
	波长 [nm]				490

## Sheet: 光度测量1
光度测量1
板 1: 板 1
样本	1	2	3	4	5	6	7	8	9	10	11	12
A	未知_0001 1/1	未知_0009 1/1	未知_0017 1/1	未知_0025 1/1	未知_0033 1/1	未知_0041 1/1
B	未知_0002 1/1	未知_0010 1/1	未知_0018 1/1	未知_0026 1/1	未知_0034 1/1	未知_0042 1/1
C	未知_0003 1/1	未知_0011 1/1	未知_0019 1/1	未知_0027 1/1	未知_0035 1/1	未知_0043 1/1
D	未知_0004 1/1	未知_0012 1/1	未知_0020 1/1	未知_0028 1/1	未知_0036 1/1	未知_0044 1/1
E	未知_0005 1/1	未知_0013 1/1	未知_0021 1/1	未知_0029 1/1	未知_0037 1/1	未知_0045 1/1
F	未知_0006 1/1	未知_0014 1/1	未知_0022 1/1	未知_0030 1/1	未知_0038 1/1	未知_0046 1/1
G	未知_0007 1/1	未知_0015 1/1	未知_0023 1/1	未知_0031 1/1	未知_0039 1/1	未知_0047 1/1
H	未知_0008 1/1	未知_0016 1/1	未知_0024 1/1	未知_0032 1/1	未知_0040 1/1	未知_0048 1/1
吸光值	1	2	3	4	5	6	7	8	9	10	11	12
A	0.902	0.9027	0.9157	0.912	0.8986	0.91
B	0.4981	0.4969	0.5033	0.5236	0.5136	0.5508
C	0.75	0.7986	0.8323	0.796	0.7897	0.8073
D	0.9014	0.8779	0.8809	0.8622	0.8626	0.8966
E	0.8295	0.9171	0.9423	0.8903	0.8784	0.9069
F	0.9797	0.9384	0.9931	1.022	1.0368	1.0161
G	0.8731	0.9423	0.8972	0.9161	0.9061	0.9235
H	0.8811	0.8719	0.6696	0.9113	0.8917	0.8259
