# Supplementary material for: Suppression of hnRNP A1 binding to HK1 RNA leads to glycolytic dysfunction in Alzheimer’s disease models
Source: Front Aging Neurosci. 2023 Aug 31;15:1218267. doi: 10.3389/fnagi.2023.1218267 (PMC10516183; doi:10.3389/fnagi.2023.1218267)
Supplement: Supplementary file 7 [file Data_Sheet_7.zip › FIG4/mtt pyr+Aβ/data.xlsx]

## Sheet: Sheet1
丙酮酸钠培养	1	2	3	4	5	6	pj	归1
C	1.3258	1.3791	1.4187	1.4175	1.4311	1.4221	1.39905	0.947643	0.98574	1.01405	1.01319	1.02291	1.01648
A(120)	0.4981	0.4969	0.5033	0.5236	0.5136	0.5508	0.514383	0.356027	0.35517	0.359744	0.374254	0.367106	0.393696
A240	0.75	0.7986	0.8323	0.796	0.7897	0.8073	0.79565	0.536078	0.570816	0.594904	0.568958	0.564454	0.577034
A480	0.9014	0.8779	0.8809	0.8622	0.8626	0.8966	0.880267	0.644294	0.627497	0.629642	0.616275	0.616561	0.640863
A1600	0.9797	0.9384	0.9931	1.022	1.0368	1.0161	0.997683	0.700261	0.670741	0.709839	0.730496	0.741074	0.726279
