# Supplementary material for: Suppression of hnRNP A1 binding to HK1 RNA leads to glycolytic dysfunction in Alzheimer’s disease models
Source: Front Aging Neurosci. 2023 Aug 31;15:1218267. doi: 10.3389/fnagi.2023.1218267 (PMC10516183; doi:10.3389/fnagi.2023.1218267)
Supplement: Supplementary file 7 [file Data_Sheet_7.zip › FIG4/pyr MTT/DATA.xls]

## Sheet: 常规信息
常规信息
程序信息
	程序名				新建程序_806
	程序创建者				admin
	开始运行时间				30.04.2022 01:11:33+08:00
	执行用户				admin
	警告总数				0
	错误总数				0
	描述
仪器参数
	仪器名称				Multiskan GO
	仪器版本				1.01.12
	仪器序列号				1510-02317
	仪器温度				37.0 °C
软件参数
	运行软件版本				SkanIt Software 3.2.1.4 RE for Multiskan GO (zh-CHS)
	当前软件版本				SkanIt Software 3.2.1.4 RE for Multiskan GO (zh-CHS)
运行日志
	30.04.2022 01:11:33+08:00 新建程序_806: 已开始
	30.04.2022 01:11:34+08:00 温度: 37 °C
	30.04.2022 01:11:34+08:00 振动1: 已开始
	30.04.2022 01:11:39+08:00 振动1: 已完成
	30.04.2022 01:11:39+08:00 光度测量1: 已开始
	30.04.2022 01:11:50+08:00 光度测量1: 已完成
	30.04.2022 01:11:50+08:00 新建程序_806: 已完成

## Sheet: 步骤数据
步骤数据
新建程序_806
	程序名				新建程序_806
	描述
	板型模板				Corning, F-bottom, 96
振动1
	振动类型				持续
	速度				中速
	步骤持续时间				00:00:05
光度测量1
	测量模式				精度
	波长 [nm]				490

## Sheet: 光度测量1
光度测量1
板 1: 板 1
样本	1	2	3	4	5	6	7	8	9	10	11	12
A
B		未知_0001 1/1	未知_0007 1/1	未知_0013 1/1	未知_0019 1/1	未知_0025 1/1	未知_0031 1/1
C		未知_0002 1/1	未知_0008 1/1	未知_0014 1/1	未知_0020 1/1	未知_0026 1/1	未知_0032 1/1
D		未知_0003 1/1	未知_0009 1/1	未知_0015 1/1	未知_0021 1/1	未知_0027 1/1	未知_0033 1/1
E		未知_0004 1/1	未知_0010 1/1	未知_0016 1/1	未知_0022 1/1	未知_0028 1/1	未知_0034 1/1
F		未知_0005 1/1	未知_0011 1/1	未知_0017 1/1	未知_0023 1/1	未知_0029 1/1	未知_0035 1/1
G		未知_0006 1/1	未知_0012 1/1	未知_0018 1/1	未知_0024 1/1	未知_0030 1/1	未知_0036 1/1
H
吸光值	1	2	3	4	5	6	7	8	9	10	11	12
A
B		0.1077	0.3212	0.284	0.2794	0.3195	0.2134
C		0.3194	0.3834	0.5041	0.4751	0.4466	0.3477
D		0.0885	0.1449	0.1429	0.1282	0.1545	0.2204
E		0.1059	0.2126	0.2265	0.489	0.2882	0.2146
F		0.2459	0.2654	0.3271	0.3402	0.3909	0.4609
G		0.3958	0.4743	0.4994	0.4806	0.3891	0.44
H
	GROUP							MEAN
	A		0.3212	0.284	0.2794	0.3195	0.2134	0.2835
	CON	0.3194	0.3834	0.5041	0.4751	0.4466	0.3477	0.412717
	pyr 120	0.0885	0.1449	0.1429	0.1282	0.1545	0.2204	0.146567
	pyr 600	0.1059	0.2126	0.2265	0.489	0.2882	0.2146	0.256133
	pyr 3000	0.2459	0.2654	0.3271	0.3402	0.3909	0.4609	0.3384
	pyr 4000	0.3958	0.4743	0.4994	0.4806	0.3891	0.44	0.446533
								MEAN
	pyr 120		0.1449	0.1429	0.1282	0.1545		0.142625
	pyr 600		0.2126	0.2265		0.2882	0.2146	0.235475
	pyr 3000		0.2654	0.3271	0.3402	0.3909		0.3309
		归1
								MEAN
	pyr 120		1.01595	1.00193	0.898861	1.08326		1
	pyr 600		1.49062	1.58808		2.02068	1.50465	1.65101
	pyr 3000		1.86082	2.29343	2.38528	2.74075		2.32007
