# Supplementary material for: Suppression of hnRNP A1 binding to HK1 RNA leads to glycolytic dysfunction in Alzheimer’s disease models
Source: Front Aging Neurosci. 2023 Aug 31;15:1218267. doi: 10.3389/fnagi.2023.1218267 (PMC10516183; doi:10.3389/fnagi.2023.1218267)
Supplement: Supplementary file 7 [file Data_Sheet_7.zip › FIG4/pyr atp/DATA.xlsx]

## Sheet: 化学发光 1_01
检测结果
发光 (59).skax
2022/10/9 19:07:59
化学发光 1
波长: 0 nm
板 1
RLU	1	2	3	4	5	6	7	8	9	10	11	12
A	15300	14230	14480	12610	13280	6.768	4355	4033	3760	4256	3795	15.08
B	12270	12680	12000	13560	12660	-27.13	6779	6576	7147	6201	7093	-0.5186
C	11980	12270	11780	12590	12170	-10.32	7783	7401	7918	7209	6459	-37.57
D	9798	11450	11940	11810	10890	-32.7	7729	7153	7589	7390	7505	-2.053
E	11510	11300	11200	11130	11770	1.205	4164	3831	3500	3546	3723	-4.793
F	16650	14630	14200	15530	12300	5.225	7484	6651	6909	6896	6918	9.012
G	-1.623	-14.19	-22.03	-14.96	-11.95	-38.5	64.52	3308	6136	6457	6848	-5.397
H	-22.51	-27.49	-22.84	-28.65	-33.73	-17.92	6854	6034	6274	6316	7223	-14.74
样本	1	2	3	4	5	6	7	8	9	10	11	12
A	未知0001	未知0002	未知0003	未知0004	未知0005	未知0006	未知0007	未知0008	未知0009	未知0010	未知0011	未知0012
B	未知0013	未知0014	未知0015	未知0016	未知0017	未知0018	未知0019	未知0020	未知0021	未知0022	未知0023	未知0024
C	未知0025	未知0026	未知0027	未知0028	未知0029	未知0030	未知0031	未知0032	未知0033	未知0034	未知0035	未知0036
D	未知0037	未知0038	未知0039	未知0040	未知0041	未知0042	未知0043	未知0044	未知0045	未知0046	未知0047	未知0048
E	未知0049	未知0050	未知0051	未知0052	未知0053	未知0054	未知0055	未知0056	未知0057	未知0058	未知0059	未知0060
F	未知0061	未知0062	未知0063	未知0064	未知0065	未知0066	未知0067	未知0068	未知0069	未知0070	未知0071	未知0072
G	未知0073	未知0074	未知0075	未知0076	未知0077	未知0078	未知0079	未知0080	未知0081	未知0082	未知0083	未知0084
H	未知0085	未知0086	未知0087	未知0088	未知0089	未知0090	未知0091	未知0092	未知0093	未知0094	未知0095	未知0096
Autoloading range A1 - M28
								归一
A+120		4033	3760	4256	3795	3961			0.589318	0.549426	0.621904	0.554541	0.578797
A+240	6779	6576		6201	7093	6662.25		0.990575	0.960912		0.906115	1.03646	0.973515
A+800	7783	7401	7918	7209	6459	7354		1.13728	1.08146		1.05341	0.943815	1.0746
A+1600	7729		7589	7390	7505	7553.25		1.12939		1.10894	1.07986	1.09666	1.10371
A+9000	4164	3831	3500	3546	3723	3752.8		0.608461	0.559801	0.511434	0.518156	0.54402	0.548374
CON		6651	6909	6896	6918	6843.5			0.971871	1.00957	1.00767	1.01089	1

## Sheet: 结果摘要
结果汇总
常规
板	孔	组	样本	化学发光 1
板 1	A01	组 1	未知0001	15300
板 1	B01	组 1	未知0013	12270
板 1	C01	组 1	未知0025	11980
板 1	D01	组 1	未知0037	9798
板 1	E01	组 1	未知0049	11510
板 1	F01	组 1	未知0061	16650
板 1	G01	组 1	未知0073	-1.623
板 1	H01	组 1	未知0085	-22.51
板 1	A02	组 1	未知0002	14230
板 1	B02	组 1	未知0014	12680
板 1	C02	组 1	未知0026	12270
板 1	D02	组 1	未知0038	11450
板 1	E02	组 1	未知0050	11300
板 1	F02	组 1	未知0062	14630
板 1	G02	组 1	未知0074	-14.19
板 1	H02	组 1	未知0086	-27.49
板 1	A03	组 1	未知0003	14480
板 1	B03	组 1	未知0015	12000
板 1	C03	组 1	未知0027	11780
板 1	D03	组 1	未知0039	11940
板 1	E03	组 1	未知0051	11200
板 1	F03	组 1	未知0063	14200
板 1	G03	组 1	未知0075	-22.03
板 1	H03	组 1	未知0087	-22.84
板 1	A04	组 1	未知0004	12610
板 1	B04	组 1	未知0016	13560
板 1	C04	组 1	未知0028	12590
板 1	D04	组 1	未知0040	11810
板 1	E04	组 1	未知0052	11130
板 1	F04	组 1	未知0064	15530
板 1	G04	组 1	未知0076	-14.96
板 1	H04	组 1	未知0088	-28.65
板 1	A05	组 1	未知0005	13280
板 1	B05	组 1	未知0017	12660
板 1	C05	组 1	未知0029	12170
板 1	D05	组 1	未知0041	10890
板 1	E05	组 1	未知0053	11770
板 1	F05	组 1	未知0065	12300
板 1	G05	组 1	未知0077	-11.95
板 1	H05	组 1	未知0089	-33.73
板 1	A06	组 1	未知0006	6.768
板 1	B06	组 1	未知0018	-27.13
板 1	C06	组 1	未知0030	-10.32
板 1	D06	组 1	未知0042	-32.7
板 1	E06	组 1	未知0054	1.205
板 1	F06	组 1	未知0066	5.225
板 1	G06	组 1	未知0078	-38.5
板 1	H06	组 1	未知0090	-17.92
板 1	A07	组 1	未知0007	4355
板 1	B07	组 1	未知0019	6779
板 1	C07	组 1	未知0031	7783
板 1	D07	组 1	未知0043	7729
板 1	E07	组 1	未知0055	4164
板 1	F07	组 1	未知0067	7484
板 1	G07	组 1	未知0079	64.52
板 1	H07	组 1	未知0091	6854
板 1	A08	组 1	未知0008	4033
板 1	B08	组 1	未知0020	6576
板 1	C08	组 1	未知0032	7401
板 1	D08	组 1	未知0044	7153
板 1	E08	组 1	未知0056	3831
板 1	F08	组 1	未知0068	6651
板 1	G08	组 1	未知0080	3308
板 1	H08	组 1	未知0092	6034
板 1	A09	组 1	未知0009	3760
板 1	B09	组 1	未知0021	7147
板 1	C09	组 1	未知0033	7918
板 1	D09	组 1	未知0045	7589
板 1	E09	组 1	未知0057	3500
板 1	F09	组 1	未知0069	6909
板 1	G09	组 1	未知0081	6136
板 1	H09	组 1	未知0093	6274
板 1	A10	组 1	未知0010	4256
板 1	B10	组 1	未知0022	6201
板 1	C10	组 1	未知0034	7209
板 1	D10	组 1	未知0046	7390
板 1	E10	组 1	未知0058	3546
板 1	F10	组 1	未知0070	6896
板 1	G10	组 1	未知0082	6457
板 1	H10	组 1	未知0094	6316
板 1	A11	组 1	未知0011	3795
板 1	B11	组 1	未知0023	7093
板 1	C11	组 1	未知0035	6459
板 1	D11	组 1	未知0047	7505
板 1	E11	组 1	未知0059	3723
板 1	F11	组 1	未知0071	6918
板 1	G11	组 1	未知0083	6848
板 1	H11	组 1	未知0095	7223
板 1	A12	组 1	未知0012	15.08
板 1	B12	组 1	未知0024	-0.5186
板 1	C12	组 1	未知0036	-37.57
板 1	D12	组 1	未知0048	-2.053
板 1	E12	组 1	未知0060	-4.793
板 1	F12	组 1	未知0072	9.012
板 1	G12	组 1	未知0084	-5.397
板 1	H12	组 1	未知0096	-14.74

## Sheet: 基本信息
基本信息
	软件版本			SkanIt Software 6.0.2 for Microplate Readers RE, ver. 6.0.2.3
	光学响应补偿			是

## Sheet: 程序信息
程序信息
	程序名称			发光 (59).skax
	会话注释
	软件版本			SkanIt Software for Microplate Readers RE, ver. 6.0.2.3
	执行时间			2022/10/9 19:07:59
	用户			DESKTOP-CGA88VE\dell

## Sheet: 仪器信息
仪器信息
	名称			Varioskan LUX
	ESW 版本			1.00.38
	序列号			3020-80249
	仪器模块
	滤光片
		名称		New filter
		位置		1
		波长		490
		带宽		10
		定义日期和时间		2020/5/19 17:28:00
	滤光片
		名称		New filter
		位置		2
		波长		500
		带宽		10
		定义日期和时间		2020/5/19 17:28:00
	滤光片
		名称		New filter
		位置		3
		波长		580
		带宽		10
		定义日期和时间		2020/5/19 17:28:00
	滤光片
		名称		New filter
		位置		4
		波长		640
		带宽		10
		定义日期和时间		2020/5/19 17:28:00
		模块的名称		LAT 模块
		模块序列号		LL1941805
		板适配器名称		96-well adapter for plate without lid
		板适配器编号		2
		孵育器		是
		气体控制		否
		顶部光学器件		是
		底部光学器件		否
		分液器 1		是
		分液器 2		是

## Sheet: 程序设置
程序设置
	测量顺序			3
	开启稳定延迟			否
	开始时检查温度[°C]			否
化学发光 1
	光路			正常
	利用更小的光圈			否
	动态范围			自动
	测量时间[ms]			1000

## Sheet: 运行日志
运行日志
	时间	事件	信息
	2022/10/9 19:07:59	程序 发光 (59).skax 已启动
	2022/10/9 19:07:59	温度	24.0°C
	2022/10/9 19:07:59	步骤 化学发光 1 已启动
	2022/10/9 19:08:06	校准	冷光 1.38565 135708
	2022/10/9 19:08:45	温度	24.0°C
	2022/10/9 19:09:45	温度	24.1°C
	2022/10/9 19:09:57	步骤 化学发光 1 已结束
	2022/10/9 19:09:57	温度	24.1°C
	2022/10/9 19:10:07	程序 发光 (59).skax 已结束

## Sheet: 板布局
名称	板 1
板型模板	ANSI/SBS Standard, 96-well
	1	2	3	4	5	6	7	8	9	10	11	12
A	未知0001	未知0002	未知0003	未知0004	未知0005	未知0006	未知0007	未知0008	未知0009	未知0010	未知0011	未知0012
	组 1	组 1	组 1	组 1	组 1	组 1	组 1	组 1	组 1	组 1	组 1	组 1
	1:1	1:1	1:1	1:1	1:1	1:1	1:1	1:1	1:1	1:1	1:1	1:1
B	未知0013	未知0014	未知0015	未知0016	未知0017	未知0018	未知0019	未知0020	未知0021	未知0022	未知0023	未知0024
	组 1	组 1	组 1	组 1	组 1	组 1	组 1	组 1	组 1	组 1	组 1	组 1
	1:1	1:1	1:1	1:1	1:1	1:1	1:1	1:1	1:1	1:1	1:1	1:1
C	未知0025	未知0026	未知0027	未知0028	未知0029	未知0030	未知0031	未知0032	未知0033	未知0034	未知0035	未知0036
	组 1	组 1	组 1	组 1	组 1	组 1	组 1	组 1	组 1	组 1	组 1	组 1
	1:1	1:1	1:1	1:1	1:1	1:1	1:1	1:1	1:1	1:1	1:1	1:1
D	未知0037	未知0038	未知0039	未知0040	未知0041	未知0042	未知0043	未知0044	未知0045	未知0046	未知0047	未知0048
	组 1	组 1	组 1	组 1	组 1	组 1	组 1	组 1	组 1	组 1	组 1	组 1
	1:1	1:1	1:1	1:1	1:1	1:1	1:1	1:1	1:1	1:1	1:1	1:1
E	未知0049	未知0050	未知0051	未知0052	未知0053	未知0054	未知0055	未知0056	未知0057	未知0058	未知0059	未知0060
	组 1	组 1	组 1	组 1	组 1	组 1	组 1	组 1	组 1	组 1	组 1	组 1
	1:1	1:1	1:1	1:1	1:1	1:1	1:1	1:1	1:1	1:1	1:1	1:1
F	未知0061	未知0062	未知0063	未知0064	未知0065	未知0066	未知0067	未知0068	未知0069	未知0070	未知0071	未知0072
	组 1	组 1	组 1	组 1	组 1	组 1	组 1	组 1	组 1	组 1	组 1	组 1
	1:1	1:1	1:1	1:1	1:1	1:1	1:1	1:1	1:1	1:1	1:1	1:1
G	未知0073	未知0074	未知0075	未知0076	未知0077	未知0078	未知0079	未知0080	未知0081	未知0082	未知0083	未知0084
	组 1	组 1	组 1	组 1	组 1	组 1	组 1	组 1	组 1	组 1	组 1	组 1
	1:1	1:1	1:1	1:1	1:1	1:1	1:1	1:1	1:1	1:1	1:1	1:1
H	未知0085	未知0086	未知0087	未知0088	未知0089	未知0090	未知0091	未知0092	未知0093	未知0094	未知0095	未知0096
	组 1	组 1	组 1	组 1	组 1	组 1	组 1	组 1	组 1	组 1	组 1	组 1
	1:1	1:1	1:1	1:1	1:1	1:1	1:1	1:1	1:1	1:1	1:1	1:1
