# Supplementary material for: Suppression of hnRNP A1 binding to HK1 RNA leads to glycolytic dysfunction in Alzheimer’s disease models
Source: Front Aging Neurosci. 2023 Aug 31;15:1218267. doi: 10.3389/fnagi.2023.1218267 (PMC10516183; doi:10.3389/fnagi.2023.1218267)
Supplement: Supplementary file 7 [file Data_Sheet_7.zip › FIG4/pyr (OE- A1)/2022.6.15 CR+A+MPC BTS.xls]

## Sheet: 常规信息
常规信息
程序信息
	程序名				新建程序_710
	程序创建者				admin
	开始运行时间				15.06.2022 22:23:20+08:00
	执行用户				admin
	警告总数				0
	错误总数				0
	描述
仪器参数
	仪器名称				Multiskan GO
	仪器版本				1.01.12
	仪器序列号				1510-02317
	仪器温度				37.0 °C
软件参数
	运行软件版本				SkanIt Software 3.2.1.4 RE for Multiskan GO (zh-CHS)
	当前软件版本				SkanIt Software 3.2.1.4 RE for Multiskan GO (zh-CHS)
运行日志
	15.06.2022 22:23:20+08:00 新建程序_710: 已开始
	15.06.2022 22:23:22+08:00 振动1: 已开始
	15.06.2022 22:23:22+08:00 温度: 37 °C
	15.06.2022 22:23:27+08:00 振动1: 已完成
	15.06.2022 22:23:27+08:00 光度测量1: 已开始
	15.06.2022 22:23:31+08:00 光度测量1: 已完成
	15.06.2022 22:23:31+08:00 新建程序_710: 已完成

## Sheet: 步骤数据
步骤数据
新建程序_710
	程序名				新建程序_710
	描述
	板型模板				Corning, F-bottom, 96
振动1
	振动类型				持续
	速度				中速
	步骤持续时间				00:00:05
光度测量1
	测量模式				精度
	波长 [nm]				520

## Sheet: 光度测量1
光度测量1
板 1: 板 1
样本	1	2	3	4	5	6	7	8	9	10	11	12
A	未知_0001 1/2	未知_0001 2/2
B	未知_0002 1/2	未知_0002 2/2
C	未知_0003 1/2	未知_0003 2/2
D	未知_0004 1/2	未知_0004 2/2
E
F
G
H
吸光值	1	2	3	4	5	6	7	8	9	10	11	12
A	0.1044	0.1042
B	0.0929	0.0918
C	0.1129	0.1141
D	0.124	0.1088
E
F
G
H
			pj	nh	DB	ZZ	gui 1
c+MPC	0.1044	0.1042	0.1043	9.3	0.742787	12.5204	1
ca+MPC	0.0929	0.0918	0.09235	7.59286	0.778596	9.75198	0.778887
r+MPC	0.1129	0.1141	0.1135	10.6143	0.72403	14.66	1.17089
ra+MPC	0.124	0.1088	0.1164	11.0286	0.821908	13.4182	1.07171
