# Supplementary material for: Suppression of hnRNP A1 binding to HK1 RNA leads to glycolytic dysfunction in Alzheimer’s disease models
Source: Front Aging Neurosci. 2023 Aug 31;15:1218267. doi: 10.3389/fnagi.2023.1218267 (PMC10516183; doi:10.3389/fnagi.2023.1218267)
Supplement: Supplementary file 7 [file Data_Sheet_7.zip › FIG4/pyr (OE- A1)/2022.6.15 dingliang.xls]

## Sheet: 常规信息
常规信息
程序信息
	程序名				新建程序_717
	程序创建者				admin
	开始运行时间				15.06.2022 23:03:47+08:00
	执行用户				admin
	警告总数				0
	错误总数				0
	描述
仪器参数
	仪器名称				Multiskan GO
	仪器版本				1.01.12
	仪器序列号				1510-02317
	仪器温度				37.0 °C
软件参数
	运行软件版本				SkanIt Software 3.2.1.4 RE for Multiskan GO (zh-CHS)
	当前软件版本				SkanIt Software 3.2.1.4 RE for Multiskan GO (zh-CHS)
运行日志
	15.06.2022 23:03:47+08:00 新建程序_717: 已开始
	15.06.2022 23:03:49+08:00 温度: 37 °C
	15.06.2022 23:03:50+08:00 振动1: 已开始
	15.06.2022 23:03:55+08:00 振动1: 已完成
	15.06.2022 23:03:55+08:00 光度测量1: 已开始
	15.06.2022 23:04:12+08:00 光度测量1: 已完成
	15.06.2022 23:04:12+08:00 新建程序_717: 已完成

## Sheet: 步骤数据
步骤数据
新建程序_717
	程序名				新建程序_717
	描述
	板型模板				Corning, F-bottom, 96
振动1
	振动类型				持续
	速度				中速
	步骤持续时间				00:00:05
光度测量1
	测量模式				精度
	波长 [nm]				562

## Sheet: 光度测量1
光度测量1
板 1: 板 1
样本	1	2	3	4	5	6	7	8	9	10	11	12
A	未知_0001 1/1	未知_0009 1/1	未知_0017 1/1	未知_0025 1/1	未知_0033 1/1	未知_0041 1/1	未知_0049 1/1	未知_0053 1/1	未知_0057 1/1
B	未知_0002 1/1	未知_0010 1/1	未知_0018 1/1	未知_0026 1/1	未知_0034 1/1	未知_0042 1/1	未知_0050 1/1	未知_0054 1/1	未知_0058 1/1
C	未知_0003 1/1	未知_0011 1/1	未知_0019 1/1	未知_0027 1/1	未知_0035 1/1	未知_0043 1/1	未知_0051 1/1	未知_0055 1/1	未知_0059 1/1
D	未知_0004 1/1	未知_0012 1/1	未知_0020 1/1	未知_0028 1/1	未知_0036 1/1	未知_0044 1/1	未知_0052 1/1	未知_0056 1/1	未知_0060 1/1
E	未知_0005 1/1	未知_0013 1/1	未知_0021 1/1	未知_0029 1/1	未知_0037 1/1	未知_0045 1/1
F	未知_0006 1/1	未知_0014 1/1	未知_0022 1/1	未知_0030 1/1	未知_0038 1/1	未知_0046 1/1
G	未知_0007 1/1	未知_0015 1/1	未知_0023 1/1	未知_0031 1/1	未知_0039 1/1	未知_0047 1/1
H	未知_0008 1/1	未知_0016 1/1	未知_0024 1/1	未知_0032 1/1	未知_0040 1/1	未知_0048 1/1
吸光值	1	2	3	4	5	6	7	8	9	10	11	12
A	0.408	0.3028	0.3684	0.3718	0.3854	0.7894	0.1435	0.1738	0.1684
B	0.3797	0.3628	0.3745	0.4408	0.441	0.4447	0.215	0.207	0.2342
C	0.3944	0.3579	0.3627	0.4311	0.409	0.3931	0.205	0.1991	0.2049
D	0.4214	0.3971	0.3576	0.3884	0.3944	0.4107	0.2256	0.2279	0.2256
E	0.4062	0.3924	0.3672	0.1685	0.2193	0.1629
F	0.3554	0.3593	0.3567	0.1855	0.1626	0.1595
G	0.3477	0.344	0.337	0.1697	0.157	0.1649
H	0.4708	0.4568	0.438	0.1746	0.1702	0.1755
				PJ	NH	*10
C T120	0.408	0.3028	0.3684	0.359733	0.272799	2.72799
C T600	0.3797	0.3628	0.3745	0.372333	0.28569	2.8569
C T2000		0.3579	0.3627	0.3603	0.273378	2.73378
CA T120	0.4214	0.3971	0.3576	0.392033	0.305845	3.05845
CA T600	0.4062	0.3924	0.3672	0.3886	0.302333	3.02333
CA T2000	0.3554	0.3593	0.3567	0.357133	0.270138	2.70138
R T120	0.3477	0.344	0.337	0.3429	0.255576	2.55576
R T600	0.4708	0.4568	0.438	0.4552	0.370473	3.70473
R T2000	0.3718	0.3854	0.7894	0.515533	0.432201	4.32201
RA T120	0.4408	0.441	0.4447	0.442167	0.357138	3.57138
RA T600	0.4311	0.409	0.3931	0.411067	0.325319	3.25319
RA T2000	0.3884	0.3944	0.4107	0.397833	0.31178	3.1178
				PJ	NH	*10
C+MPC	0.1685		0.1629	0.1657	0.0742787	0.742787
CA+MPC	0.1855	0.1626		0.17405	0.0828218	0.828218
R+MPC	0.1697	0.157	0.1649	0.163867	0.072403	0.72403
RA+MPC	0.1746	0.1702	0.1755	0.173433	0.0821908	0.821908
				PJ	NH	*10
C	0.1435	0.1738	0.1684	0.1619	0.0703908	0.703908
CA	0.215	0.207	0.2342	0.218733	0.128538	1.28538
R	0.205	0.1991	0.2049	0.203	0.112441	1.12441
RA	0.2256	0.2279	0.2256	0.226367	0.136348	1.36348
y = ax + b
0.977367
0.0931184
