# Supplementary material for: Suppression of hnRNP A1 binding to HK1 RNA leads to glycolytic dysfunction in Alzheimer’s disease models
Source: Front Aging Neurosci. 2023 Aug 31;15:1218267. doi: 10.3389/fnagi.2023.1218267 (PMC10516183; doi:10.3389/fnagi.2023.1218267)
Supplement: Supplementary file 7 [file Data_Sheet_7.zip › FIG4/pyr (OE- A1)/2022.6.16 DINGLIANG.xls]

## Sheet: 常规信息
常规信息
程序信息
	程序名				新建程序_729
	程序创建者				admin
	开始运行时间				16.06.2022 02:29:55+08:00
	执行用户				admin
	警告总数				0
	错误总数				0
	描述
仪器参数
	仪器名称				Multiskan GO
	仪器版本				1.01.12
	仪器序列号				1510-02317
	仪器温度				37.0 °C
软件参数
	运行软件版本				SkanIt Software 3.2.1.4 RE for Multiskan GO (zh-CHS)
	当前软件版本				SkanIt Software 3.2.1.4 RE for Multiskan GO (zh-CHS)
运行日志
	16.06.2022 02:29:55+08:00 新建程序_729: 已开始
	16.06.2022 02:29:57+08:00 振动1: 已开始
	16.06.2022 02:29:57+08:00 温度: 37 °C
	16.06.2022 02:30:03+08:00 振动1: 已完成
	16.06.2022 02:30:03+08:00 光度测量1: 已开始
	16.06.2022 02:30:12+08:00 光度测量1: 已完成
	16.06.2022 02:30:12+08:00 新建程序_729: 已完成

## Sheet: 步骤数据
步骤数据
新建程序_729
	程序名				新建程序_729
	描述
	板型模板				Corning, F-bottom, 96
振动1
	振动类型				持续
	速度				中速
	步骤持续时间				00:00:05
光度测量1
	测量模式				精度
	波长 [nm]				562

## Sheet: 光度测量1
光度测量1
板 1: 板 1
样本	1	2	3	4	5	6	7	8	9	10	11	12
A										未知_0001 1/3	未知_0001 2/3	未知_0001 3/3
B										未知_0002 1/3	未知_0002 2/3	未知_0002 3/3
C										未知_0003 1/3	未知_0003 2/3	未知_0003 3/3
D										未知_0004 1/3	未知_0004 2/3	未知_0004 3/3
E										未知_0005 1/3	未知_0005 2/3	未知_0005 3/3
F										未知_0006 1/3	未知_0006 2/3	未知_0006 3/3
G										未知_0007 1/3	未知_0007 2/3	未知_0007 3/3
H										未知_0008 1/3	未知_0008 2/3	未知_0008 3/3
吸光值	1	2	3	4	5	6	7	8	9	10	11	12
A										0.1112	0.112	0.1073
B										0.12	0.1099	0.1118
C										0.1176	0.1138	0.1118
D										0.118	0.1184	0.1176
E										0.1141	0.1136	0.114
F										0.1112	0.1117	0.1081
G										0.1185	0.1166	0.1235
H										0.1401	0.1249	0.1199
				PJ	NH	*16
c1+mpc	0.1112	0.112	0.1073	0.110167	0.0174613	0.279381
c2+mpc		0.1099	0.1118	0.11085	0.0181604	0.290567
ca1+mpc	0.1176	0.1138		0.1157	0.0231226	0.369961
ca2+mpc	0.118	0.1184	0.1176	0.118	0.0254758	0.407612
r1+mpc		0.1136		0.1136	0.020974	0.335584
r2+mpc	0.1112	0.1117	0.1081	0.110333	0.0176318	0.282109
ra1+mpc	0.1185	0.1166	0.1235	0.119533	0.0270445	0.432713
ra2+mpc			0.1199	0.1199	0.0274197	0.438715
