# Supplementary material for: Suppression of hnRNP A1 binding to HK1 RNA leads to glycolytic dysfunction in Alzheimer’s disease models
Source: Front Aging Neurosci. 2023 Aug 31;15:1218267. doi: 10.3389/fnagi.2023.1218267 (PMC10516183; doi:10.3389/fnagi.2023.1218267)
Supplement: Supplementary file 7 [file Data_Sheet_7.zip › FIG4/pyr (OE- A1)/2022.6.16 cr+a+mpc BTS.xls]

## Sheet: 常规信息
常规信息
程序信息
	程序名				新建程序_728
	程序创建者				admin
	开始运行时间				16.06.2022 02:10:28+08:00
	执行用户				admin
	警告总数				0
	错误总数				0
	描述
仪器参数
	仪器名称				Multiskan GO
	仪器版本				1.01.12
	仪器序列号				1510-02317
	仪器温度				37.0 °C
软件参数
	运行软件版本				SkanIt Software 3.2.1.4 RE for Multiskan GO (zh-CHS)
	当前软件版本				SkanIt Software 3.2.1.4 RE for Multiskan GO (zh-CHS)
运行日志
	16.06.2022 02:10:28+08:00 新建程序_728: 已开始
	16.06.2022 02:10:28+08:00 振动1: 已开始
	16.06.2022 02:10:28+08:00 温度: 37 °C
	16.06.2022 02:10:33+08:00 振动1: 已完成
	16.06.2022 02:10:33+08:00 光度测量1: 已开始
	16.06.2022 02:10:40+08:00 光度测量1: 已完成
	16.06.2022 02:10:40+08:00 新建程序_728: 已完成

## Sheet: 步骤数据
步骤数据
新建程序_728
	程序名				新建程序_728
	描述
	板型模板				Corning, F-bottom, 96
振动1
	振动类型				持续
	速度				中速
	步骤持续时间				00:00:05
光度测量1
	测量模式				精度
	波长 [nm]				520

## Sheet: 光度测量1
光度测量1
板 1: 板 1
样本	1	2	3	4	5	6	7	8	9	10	11	12
A											未知_0001 1/2	未知_0001 2/2
B											未知_0002 1/2	未知_0002 2/2
C											未知_0003 1/2	未知_0003 2/2
D											未知_0004 1/2	未知_0004 2/2
E											未知_0005 1/2	未知_0005 2/2
F											未知_0006 1/2	未知_0006 2/2
G											未知_0007 1/2	未知_0007 2/2
H											未知_0008 1/2	未知_0008 2/2
吸光值	1	2	3	4	5	6	7	8	9	10	11	12
A											0.0655	0.067
B											0.0652	0.0648
C											0.0668	0.0657
D											0.0661	0.0649
E											0.0722	0.0711
F											0.0695	0.0699
G											0.0773	0.0812
H											0.0696	0.0724
			pj	nh	DB	ZZ	ZPJ	gui 1
c1	0.0655	0.067	0.06625	3.86429	0.279381	13.8316		1.04326
c2	0.0652	0.0648	0.065	3.68571	0.290567	12.6846	13.2581	0.956742
ca1	0.0668	0.0657	0.06625	3.86429	0.369961	10.4451		0.787829
ca2	0.0661	0.0649	0.0655	3.75714	0.407612	9.21745	9.83128	0.695232
r1	0.0722		0.0722	4.71429	0.335584	14.048		1.05958
r2	0.0695	0.0699	0.0697	4.35714	0.282109	15.4449	14.7464	1.16494
ra1	0.0773	0.0812	0.07925	5.72143	0.432713	13.2222		0.997296
ra2	0.0696	0.0724	0.071	4.54286	0.438715	10.3549	11.7886	0.781026
