# Supplementary material for: Suppression of hnRNP A1 binding to HK1 RNA leads to glycolytic dysfunction in Alzheimer’s disease models
Source: Front Aging Neurosci. 2023 Aug 31;15:1218267. doi: 10.3389/fnagi.2023.1218267 (PMC10516183; doi:10.3389/fnagi.2023.1218267)
Supplement: Supplementary file 7 [file Data_Sheet_7.zip › FIG4/pyr (OE- HK1)/DATA.xlsx]

## Sheet: Sheet1
2022.6.5
	(Y-0.0388)/.009						mean	c		PA
c1	7.68889	8.91111	7.61111	8.51111		c1	0.0287969	0.287969	c1	26.7004	30.9447	26.4303	29.5556
c1a	5.98889	6.4	6.53333	6.96667		c1a	0.0324232	0.324232	c1a	18.471	19.7389	20.1502	21.4867
h1	7.58889	8.26667	8.25556	8.82222		h1	0.0253484	0.253484	h1	29.9383	32.6122	29.9629	32.0195
h1a	6.98889	7.78889	7.46667	8.76667		h1a	0.0288325	0.288325	h1a	24.2396	27.0143	23.1557	27.1873
