# Supplementary material for: Suppression of hnRNP A1 binding to HK1 RNA leads to glycolytic dysfunction in Alzheimer’s disease models
Source: Front Aging Neurosci. 2023 Aug 31;15:1218267. doi: 10.3389/fnagi.2023.1218267 (PMC10516183; doi:10.3389/fnagi.2023.1218267)
Supplement: Supplementary file 7 [file Data_Sheet_7.zip › FIG4/vpc ATP/DATA.xlsx]

## Sheet: 化学发光 1_01
检测结果
发光 (59).skax
2022/10/9 19:07:59
化学发光 1
波长: 0 nm
板 1
RLU	1	2	3	4	5	6	7	8	9	10	11	12
A	15300	14230	14480	12610	13280	6.768	4355	4033	3760	4256	3795	15.08
B	12270	12680	12000	13560	12660	-27.13	6779	6576	7147	6201	7093	-0.5186
C	11980	12270	11780	12590	12170	-10.32	7783	7401	7918	7209	6459	-37.57
D	9798	11450	11940	11810	10890	-32.7	7729	7153	7589	7390	7505	-2.053
E	11510	11300	11200	11130	11770	1.205	4164	3831	3500	3546	3723	-4.793
F	16650	14630	14200	15530	12300	5.225	7484	6651	6909	6896	6918	9.012
G	-1.623	-14.19	-22.03	-14.96	-11.95	-38.5	64.52	3308	6136	6457	6848	-5.397
H	-22.51	-27.49	-22.84	-28.65	-33.73	-17.92	6854	6034	6274	6316	7223	-14.74
样本	1	2	3	4	5	6	7	8	9	10	11	12
A	未知0001	未知0002	未知0003	未知0004	未知0005	未知0006	未知0007	未知0008	未知0009	未知0010	未知0011	未知0012
B	未知0013	未知0014	未知0015	未知0016	未知0017	未知0018	未知0019	未知0020	未知0021	未知0022	未知0023	未知0024
C	未知0025	未知0026	未知0027	未知0028	未知0029	未知0030	未知0031	未知0032	未知0033	未知0034	未知0035	未知0036
D	未知0037	未知0038	未知0039	未知0040	未知0041	未知0042	未知0043	未知0044	未知0045	未知0046	未知0047	未知0048
E	未知0049	未知0050	未知0051	未知0052	未知0053	未知0054	未知0055	未知0056	未知0057	未知0058	未知0059	未知0060
F	未知0061	未知0062	未知0063	未知0064	未知0065	未知0066	未知0067	未知0068	未知0069	未知0070	未知0071	未知0072
G	未知0073	未知0074	未知0075	未知0076	未知0077	未知0078	未知0079	未知0080	未知0081	未知0082	未知0083	未知0084
H	未知0085	未知0086	未知0087	未知0088	未知0089	未知0090	未知0091	未知0092	未知0093	未知0094	未知0095	未知0096
Autoloading range A1 - M28
						pj		归一
CON	15300	14230	14480		13280	14322.5		1.06825	0.993542	1.011		0.927212	1
vpc10	12270	12680	12000		12660	12402.5		0.856694	0.88532	0.837843		0.883924	0.865945
vpc50	11980	12270	11780		12170	12050		0.836446	0.856694	0.822482		0.849712	0.841334
vpc100	9798	11450		11810	10890	10987		0.684098	0.799441		0.824577	0.760342	0.767115
A	11510	11300	11200	11130	11770	11382		0.803631	0.788968	0.781986	0.777099	0.821784	0.794694
空白	16650	14630	14200	15530	12300	14662		1.16251	1.02147	0.991447	1.08431	0.858789	1.0237
								归一
A		4033	3760	4256	3795	3961			0.589318	0.549426	0.621904	0.554541	0.578797
A+240	6779	6576		6201	7093	6662.25		0.990575	0.960912		0.906115	1.03646	0.973515
A+800	7783	7401	7918	7209	6459	7354		1.13728	1.08146		1.05341	0.943815	1.0746
A+1600	7729		7589	7390	7505	7553.25		1.12939		1.10894	1.07986	1.09666	1.10371
A+9000	4164	3831	3500	3546	3723	3752.8		0.608461	0.559801	0.511434	0.518156	0.54402	0.548374
CON		6651	6909	6896	6918	6843.5			0.971871	1.00957	1.00767	1.01089	1

## Sheet: 结果摘要
结果汇总
常规
板	孔	组	样本	化学发光 1
板 1	A01	组 1	未知0001	15300
板 1	B01	组 1	未知0013	12270
板 1	C01	组 1	未知0025	11980
板 1	D01	组 1	未知0037	9798
板 1	E01	组 1	未知0049	11510
板 1	F01	组 1	未知0061	16650
板 1	G01	组 1	未知0073	-1.623
板 1	H01	组 1	未知0085	-22.51
板 1	A02	组 1	未知0002	14230
板 1	B02	组 1	未知0014	12680
板 1	C02	组 1	未知0026	12270
板 1	D02	组 1	未知0038	11450
板 1	E02	组 1	未知0050	11300
板 1	F02	组 1	未知0062	14630
板 1	G02	组 1	未知0074	-14.19
板 1	H02	组 1	未知0086	-27.49
板 1	A03	组 1	未知0003	14480
板 1	B03	组 1	未知0015	12000
板 1	C03	组 1	未知0027	11780
板 1	D03	组 1	未知0039	11940
板 1	E03	组 1	未知0051	11200
板 1	F03	组 1	未知0063	14200
板 1	G03	组 1	未知0075	-22.03
板 1	H03	组 1	未知0087	-22.84
板 1	A04	组 1	未知0004	12610
板 1	B04	组 1	未知0016	13560
板 1	C04	组 1	未知0028	12590
板 1	D04	组 1	未知0040	11810
板 1	E04	组 1	未知0052	11130
板 1	F04	组 1	未知0064	15530
板 1	G04	组 1	未知0076	-14.96
板 1	H04	组 1	未知0088	-28.65
板 1	A05	组 1	未知0005	13280
板 1	B05	组 1	未知0017	12660
板 1	C05	组 1	未知0029	12170
板 1	D05	组 1	未知0041	10890
板 1	E05	组 1	未知0053	11770
板 1	F05	组 1	未知0065	12300
板 1	G05	组 1	未知0077	-11.95
板 1	H05	组 1	未知0089	-33.73
板 1	A06	组 1	未知0006	6.768
板 1	B06	组 1	未知0018	-27.13
板 1	C06	组 1	未知0030	-10.32
板 1	D06	组 1	未知0042	-32.7
板 1	E06	组 1	未知0054	1.205
板 1	F06	组 1	未知0066	5.225
板 1	G06	组 1	未知0078	-38.5
板 1	H06	组 1	未知0090	-17.92
板 1	A07	组 1	未知0007	4355
板 1	B07	组 1	未知0019	6779
板 1	C07	组 1	未知0031	7783
板 1	D07	组 1	未知0043	7729
板 1	E07	组 1	未知0055	4164
板 1	F07	组 1	未知0067	7484
板 1	G07	组 1	未知0079	64.52
板 1	H07	组 1	未知0091	6854
板 1	A08	组 1	未知0008	4033
板 1	B08	组 1	未知0020	6576
板 1	C08	组 1	未知0032	7401
板 1	D08	组 1	未知0044	7153
板 1	E08	组 1	未知0056	3831
板 1	F08	组 1	未知0068	6651
板 1	G08	组 1	未知0080	3308
板 1	H08	组 1	未知0092	6034
板 1	A09	组 1	未知0009	3760
板 1	B09	组 1	未知0021	7147
板 1	C09	组 1	未知0033	7918
板 1	D09	组 1	未知0045	7589
板 1	E09	组 1	未知0057	3500
板 1	F09	组 1	未知0069	6909
板 1	G09	组 1	未知0081	6136
板 1	H09	组 1	未知0093	6274
板 1	A10	组 1	未知0010	4256
板 1	B10	组 1	未知0022	6201
板 1	C10	组 1	未知0034	7209
板 1	D10	组 1	未知0046	7390
板 1	E10	组 1	未知0058	3546
板 1	F10	组 1	未知0070	6896
板 1	G10	组 1	未知0082	6457
板 1	H10	组 1	未知0094	6316
板 1	A11	组 1	未知0011	3795
板 1	B11	组 1	未知0023	7093
板 1	C11	组 1	未知0035	6459
板 1	D11	组 1	未知0047	7505
板 1	E11	组 1	未知0059	3723
板 1	F11	组 1	未知0071	6918
板 1	G11	组 1	未知0083	6848
板 1	H11	组 1	未知0095	7223
板 1	A12	组 1	未知0012	15.08
板 1	B12	组 1	未知0024	-0.5186
板 1	C12	组 1	未知0036	-37.57
板 1	D12	组 1	未知0048	-2.053
板 1	E12	组 1	未知0060	-4.793
板 1	F12	组 1	未知0072	9.012
板 1	G12	组 1	未知0084	-5.397
板 1	H12	组 1	未知0096	-14.74

## Sheet: 基本信息
基本信息
	软件版本			SkanIt Software 6.0.2 for Microplate Readers RE, ver. 6.0.2.3
	光学响应补偿			是

## Sheet: 程序信息
程序信息
	程序名称			发光 (59).skax
	会话注释
	软件版本			SkanIt Software for Microplate Readers RE, ver. 6.0.2.3
	执行时间			2022/10/9 19:07:59
	用户			DESKTOP-CGA88VE\dell

## Sheet: 仪器信息
仪器信息
	名称			Varioskan LUX
	ESW 版本			1.00.38
	序列号			3020-80249
	仪器模块
	滤光片
		名称		New filter
		位置		1
		波长		490
		带宽		10
		定义日期和时间		2020/5/19 17:28:00
	滤光片
		名称		New filter
		位置		2
		波长		500
		带宽		10
		定义日期和时间		2020/5/19 17:28:00
	滤光片
		名称		New filter
		位置		3
		波长		580
		带宽		10
		定义日期和时间		2020/5/19 17:28:00
	滤光片
		名称		New filter
		位置		4
		波长		640
		带宽		10
		定义日期和时间		2020/5/19 17:28:00
		模块的名称		LAT 模块
		模块序列号		LL1941805
		板适配器名称		96-well adapter for plate without lid
		板适配器编号		2
		孵育器		是
		气体控制		否
		顶部光学器件		是
		底部光学器件		否
		分液器 1		是
		分液器 2		是

## Sheet: 程序设置
程序设置
	测量顺序			3
	开启稳定延迟			否
	开始时检查温度[°C]			否
化学发光 1
	光路			正常
	利用更小的光圈			否
	动态范围			自动
	测量时间[ms]			1000

## Sheet: 运行日志
运行日志
	时间	事件	信息
	2022/10/9 19:07:59	程序 发光 (59).skax 已启动
	2022/10/9 19:07:59	温度	24.0°C
	2022/10/9 19:07:59	步骤 化学发光 1 已启动
	2022/10/9 19:08:06	校准	冷光 1.38565 135708
	2022/10/9 19:08:45	温度	24.0°C
	2022/10/9 19:09:45	温度	24.1°C
	2022/10/9 19:09:57	步骤 化学发光 1 已结束
	2022/10/9 19:09:57	温度	24.1°C
	2022/10/9 19:10:07	程序 发光 (59).skax 已结束

## Sheet: 板布局
名称	板 1
板型模板	ANSI/SBS Standard, 96-well
	1	2	3	4	5	6	7	8	9	10	11	12
A	未知0001	未知0002	未知0003	未知0004	未知0005	未知0006	未知0007	未知0008	未知0009	未知0010	未知0011	未知0012
	组 1	组 1	组 1	组 1	组 1	组 1	组 1	组 1	组 1	组 1	组 1	组 1
	1:1	1:1	1:1	1:1	1:1	1:1	1:1	1:1	1:1	1:1	1:1	1:1
B	未知0013	未知0014	未知0015	未知0016	未知0017	未知0018	未知0019	未知0020	未知0021	未知0022	未知0023	未知0024
	组 1	组 1	组 1	组 1	组 1	组 1	组 1	组 1	组 1	组 1	组 1	组 1
	1:1	1:1	1:1	1:1	1:1	1:1	1:1	1:1	1:1	1:1	1:1	1:1
C	未知0025	未知0026	未知0027	未知0028	未知0029	未知0030	未知0031	未知0032	未知0033	未知0034	未知0035	未知0036
	组 1	组 1	组 1	组 1	组 1	组 1	组 1	组 1	组 1	组 1	组 1	组 1
	1:1	1:1	1:1	1:1	1:1	1:1	1:1	1:1	1:1	1:1	1:1	1:1
D	未知0037	未知0038	未知0039	未知0040	未知0041	未知0042	未知0043	未知0044	未知0045	未知0046	未知0047	未知0048
	组 1	组 1	组 1	组 1	组 1	组 1	组 1	组 1	组 1	组 1	组 1	组 1
	1:1	1:1	1:1	1:1	1:1	1:1	1:1	1:1	1:1	1:1	1:1	1:1
E	未知0049	未知0050	未知0051	未知0052	未知0053	未知0054	未知0055	未知0056	未知0057	未知0058	未知0059	未知0060
	组 1	组 1	组 1	组 1	组 1	组 1	组 1	组 1	组 1	组 1	组 1	组 1
	1:1	1:1	1:1	1:1	1:1	1:1	1:1	1:1	1:1	1:1	1:1	1:1
F	未知0061	未知0062	未知0063	未知0064	未知0065	未知0066	未知0067	未知0068	未知0069	未知0070	未知0071	未知0072
	组 1	组 1	组 1	组 1	组 1	组 1	组 1	组 1	组 1	组 1	组 1	组 1
	1:1	1:1	1:1	1:1	1:1	1:1	1:1	1:1	1:1	1:1	1:1	1:1
G	未知0073	未知0074	未知0075	未知0076	未知0077	未知0078	未知0079	未知0080	未知0081	未知0082	未知0083	未知0084
	组 1	组 1	组 1	组 1	组 1	组 1	组 1	组 1	组 1	组 1	组 1	组 1
	1:1	1:1	1:1	1:1	1:1	1:1	1:1	1:1	1:1	1:1	1:1	1:1
H	未知0085	未知0086	未知0087	未知0088	未知0089	未知0090	未知0091	未知0092	未知0093	未知0094	未知0095	未知0096
	组 1	组 1	组 1	组 1	组 1	组 1	组 1	组 1	组 1	组 1	组 1	组 1
	1:1	1:1	1:1	1:1	1:1	1:1	1:1	1:1	1:1	1:1	1:1	1:1
