# Supplementary material for: Suppression of hnRNP A1 binding to HK1 RNA leads to glycolytic dysfunction in Alzheimer’s disease models
Source: Front Aging Neurosci. 2023 Aug 31;15:1218267. doi: 10.3389/fnagi.2023.1218267 (PMC10516183; doi:10.3389/fnagi.2023.1218267)
Supplement: Supplementary file 8 [file Data_Sheet_8.zip]

Archive with 25 entries (23 files):
- p-p38/
- p-p38/3.1 p-p38.png
- p-p38/3.1 tub.png
- p-p38/3.2 p-p38.png
- p-p38/3.2 tub.png
- p-p38/3.3 p-p38.png
- p-p38/3.3 tub.png
- p-p38/4.2 p-p38.png
- p-p38/4.2 tub.png
- p-p38/4.3  p-p38.png
- p-p38/4.3tub.png
- p-p38/DATA'.xlsx
- p-p38/P-P38.pzfx
- p-p38/original data/
- p-p38/original data/2022-12-31  3'1tub.tif
- p-p38/original data/2022-12-31  3'3tub.tif
- p-p38/original data/2022-12-31  4'2 tub.tif
- p-p38/original data/2022-12-31  4'3tub.tif
- p-p38/original data/2022-12-31 3'2tub.tif
- p-p38/original data/wb 2022-12-29  3.1p38.tif
- p-p38/original data/wb 2022-12-29  3.2p38.tif
- p-p38/original data/wb 2022-12-29  3.3p38.tif
- p-p38/original data/wb 2022-12-29  4.2p38.tif
- p-p38/original data/wb 2022-12-29  4.3p38.tif
- p-p38/p-p38.emf
