# Supplementary material for: Suppression of hnRNP A1 binding to HK1 RNA leads to glycolytic dysfunction in Alzheimer’s disease models
Source: Front Aging Neurosci. 2023 Aug 31;15:1218267. doi: 10.3389/fnagi.2023.1218267 (PMC10516183; doi:10.3389/fnagi.2023.1218267)
Supplement: Supplementary file 8 [file Data_Sheet_8.zip › p-p38/DATA'.xlsx]

## Sheet: Sheet1
3.1	p-p38	tubulin	p38/tub
con	44979.6	69354.4	0.648547
Aβ	79820.1	102007	0.782498
3.2	p-p38	tubulin	p38/tub
con	54522.7	78720.2	0.692615
Aβ	73619.2	63000.1	1.16856
3.3	p-p38	tubulin	p38/tub
con	15919.1	33746.2	0.471731
Aβ	47696.4	39110.4	1.21953
4.2	p-p38	tubulin	p38/tub
con	59893.1	90143.6	0.664419
Aβ	79571.9	88829.4	0.895783
4.3	p-p38	tubulin	p38/tub
con	37124.9	72312.5	0.513396
Aβ	68513.9	69086	0.991718
