# Supplementary material for: Suppression of hnRNP A1 binding to HK1 RNA leads to glycolytic dysfunction in Alzheimer’s disease models
Source: Front Aging Neurosci. 2023 Aug 31;15:1218267. doi: 10.3389/fnagi.2023.1218267 (PMC10516183; doi:10.3389/fnagi.2023.1218267)
Supplement: Supplementary file 9 [file Data_Sheet_9.zip]

Archive with 42 entries (38 files):
- P38/
- P38/3.3 p38.png
- P38/3.3 tub.png
- P38/4.2 p38.png
- P38/4.2 tub.png
- P38/4.3 p38.png
- P38/4.3tub.png
- P38/DATA.xlsx
- P38/P38.emf
- P38/original data/
- P38/original data/2022-12-31  3'3tub.tif
- P38/original data/2022-12-31  4'2 tub.tif
- P38/original data/2022-12-31  4'3tub.tif
- P38/original data/wb 2023-01-01  12.29 3.3p38.tif
- P38/original data/wb 2023-01-01  12.29 4.2p38.tif
- P38/original data/wb 2023-01-01  12.29 4.3p38.tif
- P38/p38.pzfx
- P38 mapk-in-1 (hnrnp A1)/
- P38 mapk-in-1 (hnrnp A1)/1.1TUB.png
- P38 mapk-in-1 (hnrnp A1)/1.1a.png
- P38 mapk-in-1 (hnrnp A1)/1.2a.png
- P38 mapk-in-1 (hnrnp A1)/1.2tub.png
- P38 mapk-in-1 (hnrnp A1)/2.3a.png
- P38 mapk-in-1 (hnrnp A1)/2.3tub.png
- P38 mapk-in-1 (hnrnp A1)/4.1a.png
- P38 mapk-in-1 (hnrnp A1)/4.1tub.png
- P38 mapk-in-1 (hnrnp A1)/4.2a.png
- P38 mapk-in-1 (hnrnp A1)/4.2tub.png
- P38 mapk-in-1 (hnrnp A1)/HNRNP A1.pzfx
- P38 mapk-in-1 (hnrnp A1)/data.xlsx
- P38 mapk-in-1 (hnrnp A1)/original data/
- P38 mapk-in-1 (hnrnp A1)/original data/wb 2022-12-31  1.1a.tif
- P38 mapk-in-1 (hnrnp A1)/original data/wb 2022-12-31  1.2a.tif
- P38 mapk-in-1 (hnrnp A1)/original data/wb 2022-12-31  4.1a.tif
- P38 mapk-in-1 (hnrnp A1)/original data/wb 2022-12-31 2.3a.tif
- P38 mapk-in-1 (hnrnp A1)/original data/wb 2022-12-31 4.2a.tif
- P38 mapk-in-1 (hnrnp A1)/original data/wb 2023-01-01  1.2tub.tif
- P38 mapk-in-1 (hnrnp A1)/original data/wb 2023-01-01  2.3tub.tif
- P38 mapk-in-1 (hnrnp A1)/original data/wb 2023-01-01  4.1tub.tif
- P38 mapk-in-1 (hnrnp A1)/original data/wb 2023-01-01  tub1.1.tif
- P38 mapk-in-1 (hnrnp A1)/original data/wb 2023-01-01 4.2tub.tif
- P38 mapk-in-1 (hnrnp A1)/p38抑制剂(A1).emf
