# Supplementary material for: Suppression of hnRNP A1 binding to HK1 RNA leads to glycolytic dysfunction in Alzheimer’s disease models
Source: Front Aging Neurosci. 2023 Aug 31;15:1218267. doi: 10.3389/fnagi.2023.1218267 (PMC10516183; doi:10.3389/fnagi.2023.1218267)
Supplement: Supplementary file 9 [file Data_Sheet_9.zip › P38/DATA.xlsx]

## Sheet: Sheet1
3.3	p38	tubulin	p38/tub
con1	86047.7	73548.3	1.16995
Aβ	66123.3	72840.4	0.907784
4.2	p38	tubulin	p38/tub
con2	79938.8	77893.4	1.02626
Aβ	90517.5	73978.6	1.22356
4.3	p38	tubulin	p38/tub
con3	82897.8	72312.5	1.14638
Aβ	72900.4	69086	1.05521
