# Supplementary material for: Suppression of hnRNP A1 binding to HK1 RNA leads to glycolytic dysfunction in Alzheimer’s disease models
Source: Front Aging Neurosci. 2023 Aug 31;15:1218267. doi: 10.3389/fnagi.2023.1218267 (PMC10516183; doi:10.3389/fnagi.2023.1218267)
Supplement: Supplementary file 9 [file Data_Sheet_9.zip › P38 mapk-in-1 (hnrnp A1)/data.xlsx]

## Sheet: Sheet1
1.1	hnrnp A1	TUBULIN	A1/TUB
con	53730.6	41040.7	1.3092
Aβ	43563.1	44492.2	0.979118
p38-in	43861.2	35664.7	1.22982
1.2	hnrnp A1	TUBULIN	A1/TUB
con	43308	38053	1.1381
Aβ	31354	50363	0.62256
p38-in	34928.2	47895.7	0.729257
2.3	hnrnp A1	TUBULIN	A1/TUB
con	49115.2	53941.9	0.91052
Aβ	40382.8	51236.7	0.788161
p38-in	41690.8	37385.9	1.11515
4.1	hnrnp A1	TUBULIN	A1/TUB
con	42917.9	36701.8	1.16937
Aβ	33248.4	56498.1	0.588487
p38-in	61152.8	55224.7	1.10735
4.1	hnrnp A1	TUBULIN	A1/TUB
con	43843.3	54137.8	0.809846
Aβ	26569.4	55657.5	0.477373
p38-in	48411.6	52843.6	0.916131
