# Supplementary material for: Suppression of hnRNP A1 binding to HK1 RNA leads to glycolytic dysfunction in Alzheimer’s disease models
Source: Front Aging Neurosci. 2023 Aug 31;15:1218267. doi: 10.3389/fnagi.2023.1218267 (PMC10516183; doi:10.3389/fnagi.2023.1218267)
Supplement: Supplementary file 10 [file Data_Sheet_10.zip]

Archive with 109 entries (92 files):
- FIGS3/
- FIGS3/GSH/
- FIGS3/GSH/2022.8.19  ZZ.xls
- FIGS3/GSH/2022.8.20  ZZ.xls
- FIGS3/GSH/2022.8.27  2-DG  ZZ.xls
- FIGS3/GSH/2022.8.27  2-DG  ZZZ.xls
- FIGS3/GSH/paint.pzfx
- FIGS3/Lactate/
- FIGS3/Lactate/2022.6.16 CR+A RUSUAN.xls
- FIGS3/Lactate/paint.pzfx
- FIGS3/ROS/
- FIGS3/ROS/2022.8.5 ROS.xlsx
- FIGS3/ROS/2022.8.7  ros.xlsx
- FIGS3/ROS/paint.pzfx
- FIGS3/ROS/ros c c+dg r r+dg.xlsx
- FIGS3/nesting/
- FIGS3/nesting/3tg-ad/
- FIGS3/nesting/3tg-ad/1.jpg
- FIGS3/nesting/3tg-ad/2.jpg
- FIGS3/nesting/3tg-ad/3.jpg
- FIGS3/nesting/3tg-ad/9abfb500dae95644fde49df9d25a77e.jpg
- FIGS3/nesting/3tg-ad/c15f5fcdfb76e5fb7bba9ad9eba6946.jpg
- FIGS3/nesting/3tg-ad/e6aee436b9fdd1853ad6c6fe26714a1.jpg
- FIGS3/nesting/PAIBT.pzfx
- FIGS3/nesting/PAINT.emf
- FIGS3/nesting/wt/
- FIGS3/nesting/wt/259dc2c15859b4a8afbc731425e340d.jpg
- FIGS3/nesting/wt/4.jpg
- FIGS3/nesting/wt/5.jpg
- FIGS3/nesting/wt/6.jpg
- FIGS3/nesting/wt/7.jpg
- FIGS3/nesting/wt/db5b4759b85fa6d951057ebe7187046.jpg
- FIGS3/rip-PKM1 PKM2/
- FIGS3/rip-PKM1 PKM2/2022.7.5/
- FIGS3/rip-PKM1 PKM2/2022.7.5/admin_2022-07-05 15-35-26_BR001720 -  End Point Results.xlsx
- FIGS3/rip-PKM1 PKM2/2022.7.5/admin_2022-07-05 15-35-26_BR001720 -  Gene Expression Results.xlsx
- FIGS3/rip-PKM1 PKM2/2022.7.5/admin_2022-07-05 15-35-26_BR001720 -  Melt Curve Amplification Results.xlsx
- FIGS3/rip-PKM1 PKM2/2022.7.5/admin_2022-07-05 15-35-26_BR001720 -  Melt Curve Derivative Results.xlsx
- FIGS3/rip-PKM1 PKM2/2022.7.5/admin_2022-07-05 15-35-26_BR001720 -  Melt Curve Peak Results.xlsx
- FIGS3/rip-PKM1 PKM2/2022.7.5/admin_2022-07-05 15-35-26_BR001720 -  Melt Curve Plate View Results.xlsx
- FIGS3/rip-PKM1 PKM2/2022.7.5/admin_2022-07-05 15-35-26_BR001720 -  Melt Curve Summary.xlsx
- FIGS3/rip-PKM1 PKM2/2022.7.5/admin_2022-07-05 15-35-26_BR001720 -  Quantification Amplification Results.xlsx
- FIGS3/rip-PKM1 PKM2/2022.7.5/admin_2022-07-05 15-35-26_BR001720 -  Quantification Cq Results.xlsx
- FIGS3/rip-PKM1 PKM2/2022.7.5/admin_2022-07-05 15-35-26_BR001720 -  Quantification Plate View Results.xlsx
- FIGS3/rip-PKM1 PKM2/2022.7.5/admin_2022-07-05 15-35-26_BR001720 -  Quantification Summary.xlsx
- FIGS3/rip-PKM1 PKM2/RIP  PKM1.emf
- FIGS3/rip-PKM1 PKM2/RIP PKM2.emf
- FIGS3/rip-PKM1 PKM2/RIP-qPCR data.xlsx
- FIGS3/rip-PKM1 PKM2/paint.pzfx
- FIGS3/rip-PKM1 PKM2/rip 2022.7.26 1/
- FIGS3/rip-PKM1 PKM2/rip 2022.7.26 1/admin_2022-07-26 11-21-07_BR001720 -  End Point Results.xlsx
- FIGS3/rip-PKM1 PKM2/rip 2022.7.26 1/admin_2022-07-26 11-21-07_BR001720 -  Gene Expression Results.xlsx
- FIGS3/rip-PKM1 PKM2/rip 2022.7.26 1/admin_2022-07-26 11-21-07_BR001720 -  Melt Curve Amplification Results.xlsx
- FIGS3/rip-PKM1 PKM2/rip 2022.7.26 1/admin_2022-07-26 11-21-07_BR001720 -  Melt Curve Derivative Results.xlsx
- FIGS3/rip-PKM1 PKM2/rip 2022.7.26 1/admin_2022-07-26 11-21-07_BR001720 -  Melt Curve Peak Results.xlsx
- FIGS3/rip-PKM1 PKM2/rip 2022.7.26 1/admin_2022-07-26 11-21-07_BR001720 -  Melt Curve Plate View Results.xlsx
- FIGS3/rip-PKM1 PKM2/rip 2022.7.26 1/admin_2022-07-26 11-21-07_BR001720 -  Melt Curve Summary.xlsx
- FIGS3/rip-PKM1 PKM2/rip 2022.7.26 1/admin_2022-07-26 11-21-07_BR001720 -  Quantification Amplification Results.xlsx
- FIGS3/rip-PKM1 PKM2/rip 2022.7.26 1/admin_2022-07-26 11-21-07_BR001720 -  Quantification Cq Results.xlsx
- FIGS3/rip-PKM1 PKM2/rip 2022.7.26 1/admin_2022-07-26 11-21-07_BR001720 -  Quantification Plate View Results.xlsx
- FIGS3/rip-PKM1 PKM2/rip 2022.7.26 1/admin_2022-07-26 11-21-07_BR001720 -  Quantification Summary.xlsx
- FIGS3/rip-PKM1 PKM2/rip 2022.7.26 1/admin_2022-07-26 11-21-07_BR001720.pcrd
- FIGS3/rip-PKM1 PKM2/rip 2022.8.2/
- FIGS3/rip-PKM1 PKM2/rip 2022.8.2/1/
- FIGS3/rip-PKM1 PKM2/rip 2022.8.2/1/1ban/
- FIGS3/rip-PKM1 PKM2/rip 2022.8.2/1/1ban/admin_2022-08-02 10-56-21_BR003621 -  End Point Results.xlsx
- FIGS3/rip-PKM1 PKM2/rip 2022.8.2/1/1ban/admin_2022-08-02 10-56-21_BR003621 -  Gene Expression Results.xlsx
- FIGS3/rip-PKM1 PKM2/rip 2022.8.2/1/1ban/admin_2022-08-02 10-56-21_BR003621 -  Melt Curve Amplification Results.xlsx
- FIGS3/rip-PKM1 PKM2/rip 2022.8.2/1/1ban/admin_2022-08-02 10-56-21_BR003621 -  Melt Curve Derivative Results.xlsx
- FIGS3/rip-PKM1 PKM2/rip 2022.8.2/1/1ban/admin_2022-08-02 10-56-21_BR003621 -  Melt Curve Peak Results.xlsx
- FIGS3/rip-PKM1 PKM2/rip 2022.8.2/1/1ban/admin_2022-08-02 10-56-21_BR003621 -  Melt Curve Plate View Results.xlsx
- FIGS3/rip-PKM1 PKM2/rip 2022.8.2/1/1ban/admin_2022-08-02 10-56-21_BR003621 -  Melt Curve Summary.xlsx
- FIGS3/rip-PKM1 PKM2/rip 2022.8.2/1/1ban/admin_2022-08-02 10-56-21_BR003621 -  Quantification Amplification Results.xlsx
- FIGS3/rip-PKM1 PKM2/rip 2022.8.2/1/1ban/admin_2022-08-02 10-56-21_BR003621 -  Quantification Cq Results.xlsx
- FIGS3/rip-PKM1 PKM2/rip 2022.8.2/1/1ban/admin_2022-08-02 10-56-21_BR003621 -  Quantification Plate View Results.xlsx
- FIGS3/rip-PKM1 PKM2/rip 2022.8.2/1/1ban/admin_2022-08-02 10-56-21_BR003621 -  Quantification Summary.xlsx
- FIGS3/rip-PKM1 PKM2/rip 2022.8.2/1/1ban/admin_2022-08-02 10-56-21_BR003621.pcrd
- FIGS3/rip-PKM1 PKM2/rip 2022.8.2/2/
- FIGS3/rip-PKM1 PKM2/rip 2022.8.2/2/ban2/
- FIGS3/rip-PKM1 PKM2/rip 2022.8.2/2/ban2/admin_2022-08-02 11-38-15_BR001720 -  End Point Results.xlsx
- FIGS3/rip-PKM1 PKM2/rip 2022.8.2/2/ban2/admin_2022-08-02 11-38-15_BR001720 -  Gene Expression Results.xlsx
- FIGS3/rip-PKM1 PKM2/rip 2022.8.2/2/ban2/admin_2022-08-02 11-38-15_BR001720 -  Melt Curve Amplification Results.xlsx
- FIGS3/rip-PKM1 PKM2/rip 2022.8.2/2/ban2/admin_2022-08-02 11-38-15_BR001720 -  Melt Curve Derivative Results.xlsx
- FIGS3/rip-PKM1 PKM2/rip 2022.8.2/2/ban2/admin_2022-08-02 11-38-15_BR001720 -  Melt Curve Peak Results.xlsx
- FIGS3/rip-PKM1 PKM2/rip 2022.8.2/2/ban2/admin_2022-08-02 11-38-15_BR001720 -  Melt Curve Plate View Results.xlsx
- FIGS3/rip-PKM1 PKM2/rip 2022.8.2/2/ban2/admin_2022-08-02 11-38-15_BR001720 -  Melt Curve Summary.xlsx
- FIGS3/rip-PKM1 PKM2/rip 2022.8.2/2/ban2/admin_2022-08-02 11-38-15_BR001720 -  Quantification Amplification Results.xlsx
- FIGS3/rip-PKM1 PKM2/rip 2022.8.2/2/ban2/admin_2022-08-02 11-38-15_BR001720 -  Quantification Cq Results.xlsx
- FIGS3/rip-PKM1 PKM2/rip 2022.8.2/2/ban2/admin_2022-08-02 11-38-15_BR001720 -  Quantification Plate View Results.xlsx
- FIGS3/rip-PKM1 PKM2/rip 2022.8.2/2/ban2/admin_2022-08-02 11-38-15_BR001720 -  Quantification Summary.xlsx
- FIGS3/rip-PKM1 PKM2/rip 2022.8.2/2/ban2/admin_2022-08-02 11-38-15_BR001720.pcrd
- FIGS3/rip-PKM1 PKM2/rip2022.7.26 2/
- FIGS3/rip-PKM1 PKM2/rip2022.7.26 2/admin_2022-07-26 11-27-41_BR003621 -  End Point Results.xlsx
- FIGS3/rip-PKM1 PKM2/rip2022.7.26 2/admin_2022-07-26 11-27-41_BR003621 -  Gene Expression Results.xlsx
- FIGS3/rip-PKM1 PKM2/rip2022.7.26 2/admin_2022-07-26 11-27-41_BR003621 -  Melt Curve Amplification Results.xlsx
- FIGS3/rip-PKM1 PKM2/rip2022.7.26 2/admin_2022-07-26 11-27-41_BR003621 -  Melt Curve Derivative Results.xlsx
- FIGS3/rip-PKM1 PKM2/rip2022.7.26 2/admin_2022-07-26 11-27-41_BR003621 -  Melt Curve Peak Results.xlsx
- FIGS3/rip-PKM1 PKM2/rip2022.7.26 2/admin_2022-07-26 11-27-41_BR003621 -  Melt Curve Plate View Results.xlsx
- FIGS3/rip-PKM1 PKM2/rip2022.7.26 2/admin_2022-07-26 11-27-41_BR003621 -  Melt Curve Summary.xlsx
- FIGS3/rip-PKM1 PKM2/rip2022.7.26 2/admin_2022-07-26 11-27-41_BR003621 -  Quantification Amplification Results.xlsx
- FIGS3/rip-PKM1 PKM2/rip2022.7.26 2/admin_2022-07-26 11-27-41_BR003621 -  Quantification Cq Results.xlsx
- FIGS3/rip-PKM1 PKM2/rip2022.7.26 2/admin_2022-07-26 11-27-41_BR003621 -  Quantification Plate View Results.xlsx
- FIGS3/rip-PKM1 PKM2/rip2022.7.26 2/admin_2022-07-26 11-27-41_BR003621 -  Quantification Summary.xlsx
- FIGS3/rip-PKM1 PKM2/rip2022.7.26 2/admin_2022-07-26 11-27-41_BR003621.pcrd
- FIGS3/rip-PKM1 PKM2/~$RIP-qPCR 数据.xlsx
- FIGS3/vpc mtt/
- FIGS3/vpc mtt/2022.10.3   1.xls
- FIGS3/vpc mtt/VPC.pzfx
- FIGS3/vpc mtt/vpc.emf
