# Supplementary material for: Suppression of hnRNP A1 binding to HK1 RNA leads to glycolytic dysfunction in Alzheimer’s disease models
Source: Front Aging Neurosci. 2023 Aug 31;15:1218267. doi: 10.3389/fnagi.2023.1218267 (PMC10516183; doi:10.3389/fnagi.2023.1218267)
Supplement: Supplementary file 10 [file Data_Sheet_10.zip › FIGS3/GSH/2022.8.19 ZZ.xls]

## Sheet: 常规信息
常规信息
程序信息
	程序名				新建程序_2437
	程序创建者				admin
	开始运行时间				19.08.2022 16:12:50+08:00
	执行用户				admin
	警告总数				0
	错误总数				0
	描述
仪器参数
	仪器名称				Multiskan GO
	仪器版本				1.01.12
	仪器序列号				1510-02317
	仪器温度				37.0 °C
软件参数
	运行软件版本				SkanIt Software 3.2.1.4 RE for Multiskan GO (zh-CHS)
	当前软件版本				SkanIt Software 3.2.1.4 RE for Multiskan GO (zh-CHS)
运行日志
	19.08.2022 16:12:50+08:00 新建程序_2437: 已开始
	19.08.2022 16:12:53+08:00 光度测量1: 已开始
	19.08.2022 16:12:53+08:00 温度: 37 °C
	19.08.2022 16:13:02+08:00 光度测量1: 已完成
	19.08.2022 16:13:02+08:00 新建程序_2437: 已完成

## Sheet: 步骤数据
步骤数据
新建程序_2437
	程序名				新建程序_2437
	描述
	板型模板				Corning, F-bottom, 96
光度测量1
	测量模式				精度
	波长 [nm]				412
定量曲线拟合1
	适合于：				分析
	拟合类型				线性回归
	波长				412
	浓度转换				线性
	测量转换				线性
	标记				平均值
	公式				y = ax + b
	参数 a				0.0266596
	参数 b				-0.0226642
	相关系数 R2				0.9842

## Sheet: 光度测量1
光度测量1
板 1: 板 1
样本	1	2	3	4	5	6	7	8	9	10	11	12
A	标准_0001 1/3	标准_0001 2/3	标准_0001 3/3	未知_0001 1/1	未知_0005 1/1	未知_0009 1/1
B	标准_0002 1/3	标准_0002 2/3	标准_0002 3/3	未知_0002 1/1	未知_0006 1/1	未知_0010 1/1
C	标准_0003 1/3	标准_0003 2/3	标准_0003 3/3	未知_0003 1/1	未知_0007 1/1	未知_0011 1/1
D				未知_0004 1/1	未知_0008 1/1	未知_0012 1/1
E
F	未知_0013 1/3	未知_0013 2/3	未知_0013 3/3
G
H	标准_0004 1/3	标准_0004 2/3	标准_0004 3/3
吸光值	1	2	3	4	5	6	7	8	9	10	11	12
A	0.7103	0.842	0.863	0.1275	0.1091	0.1044
B	1.4052	1.4199	1.4861	0.1075	0.1194	0.112
C	2.7278	2.7755	2.7889	0.1497	0.1287	0.1272
D				0.1192	0.136	0.1182
E
F	0.1044	0.1023	0.1055
G
H	0.1017	0.1001	0.1034

## Sheet: 定量曲线拟合1
定量曲线拟合1
参数
	适合于：				分析
	拟合类型				线性回归
	波长				412
	浓度转换				线性
	测量转换				线性
	标记				平均值
	公式				y = ax + b
	参数 a				0.0266596
	参数 b				-0.0226642
	相关系数 R2				0.9842
板	孔	样本	浓度	初始值 [Abs]	经拟合 [Abs]	残差
		标准_0001	35	0.8051	0.910422	-0.105322
板 1	A01	标准_0001 1/3	35	0.7103	0.910422	-0.200122
板 1	A02	标准_0001 2/3	35	0.842	0.910422	-0.0684221
板 1	A03	标准_0001 3/3	35	0.863	0.910422	-0.0474221
		标准_0002	60	1.43707	1.57691	-0.139846
板 1	B01	标准_0002 1/3	60	1.4052	1.57691	-0.171712
板 1	B02	标准_0002 2/3	60	1.4199	1.57691	-0.157012
板 1	B03	标准_0002 3/3	60	1.4861	1.57691	-0.0908123
		标准_0003	100	2.76407	2.6433	0.12077
板 1	C01	标准_0003 1/3	100	2.7278	2.6433	0.0845034
板 1	C02	标准_0003 2/3	100	2.7755	2.6433	0.132203
板 1	C03	标准_0003 3/3	100	2.7889	2.6433	0.145603
		标准_0004	0	0.101733	-0.0226642	0.124398
板 1	H01	标准_0004 1/3	0	0.1017	-0.0226642	0.124364
板 1	H02	标准_0004 2/3	0	0.1001	-0.0226642	0.122764
板 1	H03	标准_0004 3/3	0	0.1034	-0.0226642	0.126064
板 1: 板 1
样本	1	2	3	4	5	6	7	8	9	10	11	12
A	标准_0001 1/3	标准_0001 2/3	标准_0001 3/3	未知_0001 1/1	未知_0005 1/1	未知_0009 1/1
B	标准_0002 1/3	标准_0002 2/3	标准_0002 3/3	未知_0002 1/1	未知_0006 1/1	未知_0010 1/1
C	标准_0003 1/3	标准_0003 2/3	标准_0003 3/3	未知_0003 1/1	未知_0007 1/1	未知_0011 1/1
D				未知_0004 1/1	未知_0008 1/1	未知_0012 1/1
E
F	未知_0013 1/3	未知_0013 2/3	未知_0013 3/3
G
H	标准_0004 1/3	标准_0004 2/3	标准_0004 3/3
吸光值	1	2	3	4	5	6	7	8	9	10	11	12
A	0.7103	0.842	0.863	0.1275	0.1091	0.1044
B	1.4052	1.4199	1.4861	0.1075	0.1194	0.112
C	2.7278	2.7755	2.7889	0.1497	0.1287	0.1272
D				0.1192	0.136	0.1182
E
F	0.1044	0.1023	0.1055
G
H	0.1017	0.1001	0.1034
拟合浓度	1	2	3	4	5	6	7	8	9	10	11	12
A				5.63265	4.94247	4.76617
B				4.88245	5.32882	5.05125
C				6.46537	5.67766	5.6214
D				5.32132	5.95148	5.28381
E
F	4.76617	4.6874	4.80743
G
H
稀释度	1	2	3	4	5	6	7	8	9	10	11	12
A				1:1	1:1	1:1
B				1:1	1:1	1:1
C				1:1	1:1	1:1														0
D				1:1	1:1	1:1														30
E																				60
F	1:1	1:1	1:1																	100
G
H
结果	1	2	3	4	5	6	7	8	9	10	11	12
A				5.63265	4.94247	4.76617
B				4.88245	5.32882	5.05125
C				6.46537	5.67766	5.6214
D				5.32132	5.95148	5.28381
E
F	4.76617	4.6874	4.80743
G
H
			去水	0.94525	0.255067		0.600158	C
				0.195051	0.641419	0.363846	0.400106	CA
				1.77797	0.990262	0.933997	1.23408	R
				0.633917	1.26408	0.596407	0.83147	RA
