# Supplementary material for: Suppression of hnRNP A1 binding to HK1 RNA leads to glycolytic dysfunction in Alzheimer’s disease models
Source: Front Aging Neurosci. 2023 Aug 31;15:1218267. doi: 10.3389/fnagi.2023.1218267 (PMC10516183; doi:10.3389/fnagi.2023.1218267)
Supplement: Supplementary file 10 [file Data_Sheet_10.zip › FIGS3/GSH/2022.8.20 ZZ.xls]

## Sheet: 常规信息
常规信息
程序信息
	程序名				新建程序_2469
	程序创建者				admin
	开始运行时间				20.08.2022 11:25:38+08:00
	执行用户				admin
	警告总数				0
	错误总数				0
	描述
仪器参数
	仪器名称				Multiskan GO
	仪器版本				1.01.12
	仪器序列号				1510-02317
	仪器温度				37.0 °C
软件参数
	运行软件版本				SkanIt Software 3.2.1.4 RE for Multiskan GO (zh-CHS)
	当前软件版本				SkanIt Software 3.2.1.4 RE for Multiskan GO (zh-CHS)
运行日志
	20.08.2022 11:25:38+08:00 新建程序_2469: 已开始
	20.08.2022 11:25:40+08:00 振动1: 已开始
	20.08.2022 11:25:40+08:00 温度: 37 °C
	20.08.2022 11:25:45+08:00 振动1: 已完成
	20.08.2022 11:25:45+08:00 光度测量1: 已开始
	20.08.2022 11:25:52+08:00 光度测量1: 已完成
	20.08.2022 11:25:52+08:00 新建程序_2469: 已完成

## Sheet: 步骤数据
步骤数据
新建程序_2469
	程序名				新建程序_2469
	描述
	板型模板				Corning, F-bottom, 96
振动1
	振动类型				持续
	速度				中速
	步骤持续时间				00:00:05
光度测量1
	测量模式				精度
	波长 [nm]				412

## Sheet: 光度测量1
光度测量1
板 1: 板 1
样本	1	2	3	4	5	6	7	8	9	10	11	12
A	未知_0001 1/1	未知_0005 1/1	未知_0009 1/1	未知_0013 1/1
B	未知_0002 1/1	未知_0006 1/1	未知_0010 1/1	未知_0014 1/1
C	未知_0003 1/1	未知_0007 1/1	未知_0011 1/1	未知_0015 1/1
D	未知_0004 1/1	未知_0008 1/1	未知_0012 1/1	未知_0016 1/1
E
F
G
H
吸光值	1	2	3	4	5	6	7	8	9	10	11	12
A	0.1476	0.1447	0.143	0.1449
B	0.1181	0.1188	0.1168	0.1144
C	0.1821	0.1809	0.1797	0.1804
D	0.1486	0.1488	0.1415	0.1374
E
F
G
H

## Sheet: 光度测量1_2
光度测量1 2
板 1: 板 1
样本	1	2	3	4	5	6	7	8	9	10	11	12
A	未知_0001 1/1	未知_0005 1/1	未知_0009 1/1	未知_0013 1/1
B	未知_0002 1/1	未知_0006 1/1	未知_0010 1/1	未知_0014 1/1
C	未知_0003 1/1	未知_0007 1/1	未知_0011 1/1	未知_0015 1/1
D	未知_0004 1/1	未知_0008 1/1	未知_0012 1/1	未知_0016 1/1
E
F
G
H
吸光值	1	2	3	4	5	6	7	8	9	10	11	12
A	0.1476	0.1447	0.143	0.1449
B	0.1181	0.1188	0.1168	0.1144
C	0.1821	0.1809	0.1797	0.1804
D	0.1486	0.1488	0.1415	0.1374
E
F
G
H
		water			mean
y = ax + b		4.76617	4.6874	4.80743	4.75367
0.0266596
-0.0226642
0.9842
group
C1-4	6.37828	6.26966	6.20599	6.27715
CA1-4	5.27341	5.29963	5.22472	5.13483
R1-4	7.67041	7.62547	7.58052	7.60674
RA1-4	6.41573	6.42322	6.14981	5.99625
without water
group
C1-4	1.62461	1.516	1.45233	1.52349
CA1-4	0.519741	0.545958	0.471052	0.381164
R1-4	2.91674	2.8718	2.82686	2.85307
RA1-4	1.66206	1.66955	1.39615	1.24259
with cell		μg/10的7次方CELL
group
C1-4	1.62461	1.516	1.45233	1.52349
CA1-4	0.519741	0.545958	0.471052	0.381164
R1-4	2.91674	2.8718	2.82686	2.85307
RA1-4	1.66206	1.66955	1.39615	1.24259
