# Supplementary material for: Suppression of hnRNP A1 binding to HK1 RNA leads to glycolytic dysfunction in Alzheimer’s disease models
Source: Front Aging Neurosci. 2023 Aug 31;15:1218267. doi: 10.3389/fnagi.2023.1218267 (PMC10516183; doi:10.3389/fnagi.2023.1218267)
Supplement: Supplementary file 10 [file Data_Sheet_10.zip › FIGS3/GSH/2022.8.27 2-DG ZZ.xls]

## Sheet: 常规信息
常规信息
程序信息
	程序名				新建程序_2675
	程序创建者				admin
	开始运行时间				27.08.2022 22:12:18+08:00
	执行用户				admin
	警告总数				0
	错误总数				0
	描述
仪器参数
	仪器名称				Multiskan GO
	仪器版本				1.01.12
	仪器序列号				1510-02317
	仪器温度				37.0 °C
软件参数
	运行软件版本				SkanIt Software 3.2.1.4 RE for Multiskan GO (zh-CHS)
	当前软件版本				SkanIt Software 3.2.1.4 RE for Multiskan GO (zh-CHS)
运行日志
	27.08.2022 22:12:18+08:00 新建程序_2675: 已开始
	27.08.2022 22:12:20+08:00 温度: 37 °C
	27.08.2022 22:12:20+08:00 振动1: 已开始
	27.08.2022 22:12:25+08:00 振动1: 已完成
	27.08.2022 22:12:25+08:00 光度测量1: 已开始
	27.08.2022 22:12:38+08:00 光度测量1: 已完成
	27.08.2022 22:12:38+08:00 新建程序_2675: 已完成

## Sheet: 步骤数据
步骤数据
新建程序_2675
	程序名				新建程序_2675
	描述
	板型模板				Corning, F-bottom, 96
振动1
	振动类型				持续
	速度				中速
	步骤持续时间				00:00:05
光度测量1
	测量模式				精度
	波长 [nm]				412

## Sheet: 光度测量1
光度测量1
板 1: 板 1
样本	1	2	3	4	5	6	7	8	9	10	11	12
A							未知_0001 1/1	未知_0009 1/1	未知_0017 1/1	未知_0025 1/1	未知_0033 1/1
B							未知_0002 1/1	未知_0010 1/1	未知_0018 1/1	未知_0026 1/1	未知_0034 1/1
C							未知_0003 1/1	未知_0011 1/1	未知_0019 1/1	未知_0027 1/1	未知_0035 1/1
D							未知_0004 1/1	未知_0012 1/1	未知_0020 1/1	未知_0028 1/1	未知_0036 1/1
E							未知_0005 1/1	未知_0013 1/1	未知_0021 1/1	未知_0029 1/1	未知_0037 1/1
F							未知_0006 1/1	未知_0014 1/1	未知_0022 1/1	未知_0030 1/1	未知_0038 1/1
G							未知_0007 1/1	未知_0015 1/1	未知_0023 1/1	未知_0031 1/1	未知_0039 1/1
H							未知_0008 1/1	未知_0016 1/1	未知_0024 1/1	未知_0032 1/1	未知_0040 1/1
吸光值	1	2	3	4	5	6	7	8	9	10	11	12
A							0.1156	0.1113	0.1049	0.108	0.1104
B							0.0988	0.1043	0.1013	0.1007	0.0961
C							0.1429	0.1353	0.1335	0.1413	0.0583
D							0.1157	0.1187	0.1176	0.1107	0.1124
E							0.1265	0.1216	0.1259	0.0608	0.0623
F							0.1018	0.1031	0.105	0.1019	0.0615
G							0.1258	0.127	0.0965	0.0864	0.1124
H							0.1366	0.1184	0.1234	0.1151	0.1154
