# Supplementary material for: Suppression of hnRNP A1 binding to HK1 RNA leads to glycolytic dysfunction in Alzheimer’s disease models
Source: Front Aging Neurosci. 2023 Aug 31;15:1218267. doi: 10.3389/fnagi.2023.1218267 (PMC10516183; doi:10.3389/fnagi.2023.1218267)
Supplement: Supplementary file 10 [file Data_Sheet_10.zip › FIGS3/GSH/2022.8.27 2-DG ZZZ.xls]

## Sheet: 常规信息
常规信息
程序信息
	程序名				新建程序_2674
	程序创建者				admin
	开始运行时间				27.08.2022 22:08:50+08:00
	执行用户				admin
	警告总数				0
	错误总数				0
	描述
仪器参数
	仪器名称				Multiskan GO
	仪器版本				1.01.12
	仪器序列号				1510-02317
	仪器温度				37.0 °C
软件参数
	运行软件版本				SkanIt Software 3.2.1.4 RE for Multiskan GO (zh-CHS)
	当前软件版本				SkanIt Software 3.2.1.4 RE for Multiskan GO (zh-CHS)
运行日志
	27.08.2022 22:08:50+08:00 新建程序_2674: 已开始
	27.08.2022 22:08:50+08:00 振动1: 已开始
	27.08.2022 22:08:50+08:00 温度: 37 °C
	27.08.2022 22:08:56+08:00 振动1: 已完成
	27.08.2022 22:08:56+08:00 光度测量1: 已开始
	27.08.2022 22:09:08+08:00 光度测量1: 已完成
	27.08.2022 22:09:08+08:00 新建程序_2674: 已完成

## Sheet: 步骤数据
步骤数据
新建程序_2674
	程序名				新建程序_2674
	描述
	板型模板				Corning, F-bottom, 96
振动1
	振动类型				持续
	速度				中速
	步骤持续时间				00:00:05
光度测量1
	测量模式				精度
	波长 [nm]				412

## Sheet: 光度测量1
光度测量1
板 1: 板 1
样本	1	2	3	4	5	6	7	8	9	10	11	12
A							未知_0001 1/1	未知_0009 1/1	未知_0017 1/1	未知_0025 1/1	未知_0033 1/1
B							未知_0002 1/1	未知_0010 1/1	未知_0018 1/1	未知_0026 1/1	未知_0034 1/1
C							未知_0003 1/1	未知_0011 1/1	未知_0019 1/1	未知_0027 1/1	未知_0035 1/1
D							未知_0004 1/1	未知_0012 1/1	未知_0020 1/1	未知_0028 1/1	未知_0036 1/1
E							未知_0005 1/1	未知_0013 1/1	未知_0021 1/1	未知_0029 1/1	未知_0037 1/1
F							未知_0006 1/1	未知_0014 1/1	未知_0022 1/1	未知_0030 1/1	未知_0038 1/1
G							未知_0007 1/1	未知_0015 1/1	未知_0023 1/1	未知_0031 1/1	未知_0039 1/1
H							未知_0008 1/1	未知_0016 1/1	未知_0024 1/1	未知_0032 1/1	未知_0040 1/1
吸光值	1	2	3	4	5	6	7	8	9	10	11	12
A							0.1123	0.1117	0.1021	0.1042	0.1078
B							0.0965	0.1008	0.0985	0.0979	0.0945
C							0.1401	0.1335	0.1331	0.1455	0.0584
D							0.1088	0.1131	0.1114	0.1048	0.1054
E							0.1201	0.116	0.1206	0.0606	0.0623
F							0.1	0.1015	0.1029	0.0985	0.0615
G							0.1237	0.1249	0.0949	0.0851	0.1102
H							0.1366	0.1159	0.1197	0.1121	0.1133
												mean	group
							0.1123	0.1117	0.1021	0.1042	0.1078	0.10762	c
							0.1401	0.1335	0.1331	0.1455		0.13805	r
							0.1237	0.1249	0.0949	0.0851	0.1102	0.10776	r+DG
												mean	group
					y = ax + b	拟合浓度	5.05618	5.03371	4.67416	4.75281	4.88764	4.8809	c
					0.0266596		6.09738	5.85019	5.83521	6.29963		6.0206	r
					-0.0226642		5.48315	5.52809	4.40449	4.03745	4.97753	4.88614	r+DG
					0.9842
												mean	group
		water			mean	去水	0.36878	0.346308			0.200241	0.30511	c
		4.76617	4.6874	4.80743	4.75367		1.40998	1.16279	1.14781	1.61223		1.3332	r
							0.795746	0.84069			0.290128	0.642188	r+DG
							按细胞数计算		μg/10的7次方CELL			mean	group
							0.73756	0.692616			0.400482	0.610219	c
							2.81996	2.32558	2.29561	3.22445		2.6664	r
							1.59149	1.68138			0.580257	1.28438	r+DG
