# Supplementary material for: Suppression of hnRNP A1 binding to HK1 RNA leads to glycolytic dysfunction in Alzheimer’s disease models
Source: Front Aging Neurosci. 2023 Aug 31;15:1218267. doi: 10.3389/fnagi.2023.1218267 (PMC10516183; doi:10.3389/fnagi.2023.1218267)
Supplement: Supplementary file 10 [file Data_Sheet_10.zip › FIGS3/Lactate/2022.6.16 CR+A RUSUAN.xls]

## Sheet: 常规信息
常规信息
程序信息
	程序名				新建程序_723
	程序创建者				admin
	开始运行时间				15.06.2022 23:56:38+08:00
	执行用户				admin
	警告总数				0
	错误总数				0
	描述
仪器参数
	仪器名称				Multiskan GO
	仪器版本				1.01.12
	仪器序列号				1510-02317
	仪器温度				37.0 °C
软件参数
	运行软件版本				SkanIt Software 3.2.1.4 RE for Multiskan GO (zh-CHS)
	当前软件版本				SkanIt Software 3.2.1.4 RE for Multiskan GO (zh-CHS)
运行日志
	15.06.2022 23:56:38+08:00 新建程序_723: 已开始
	15.06.2022 23:56:38+08:00 振动1: 已开始
	15.06.2022 23:56:38+08:00 温度: 37 °C
	15.06.2022 23:56:44+08:00 振动1: 已完成
	15.06.2022 23:56:44+08:00 光度测量1: 已开始
	15.06.2022 23:56:57+08:00 光度测量1: 已完成
	15.06.2022 23:56:57+08:00 新建程序_723: 已完成

## Sheet: 步骤数据
步骤数据
新建程序_723
	程序名				新建程序_723
	描述
	板型模板				Corning, F-bottom, 96
振动1
	振动类型				持续
	速度				中速
	步骤持续时间				00:00:05
光度测量1
	测量模式				精度
	波长 [nm]				530

## Sheet: 光度测量1
光度测量1
板 1: 板 1
样本	1	2	3	4	5	6	7	8	9	10	11	12
A						未知_0001 1/3	未知_0001 2/3	未知_0001 3/3	未知_0009 1/3	未知_0009 2/3	未知_0009 3/3
B						未知_0002 1/3	未知_0002 2/3	未知_0002 3/3	未知_0010 1/3	未知_0010 2/3	未知_0010 3/3
C						未知_0003 1/3	未知_0003 2/3	未知_0003 3/3	未知_0011 1/3	未知_0011 2/3	未知_0011 3/3
D						未知_0004 1/3	未知_0004 2/3	未知_0004 3/3	未知_0012 1/3	未知_0012 2/3	未知_0012 3/3
E						未知_0005 1/3	未知_0005 2/3	未知_0005 3/3	未知_0013 1/3	未知_0013 2/3	未知_0013 3/3
F						未知_0006 1/3	未知_0006 2/3	未知_0006 3/3	未知_0014 1/3	未知_0014 2/3	未知_0014 3/3
G						未知_0007 1/3	未知_0007 2/3	未知_0007 3/3
H						未知_0008 1/3	未知_0008 2/3	未知_0008 3/3
吸光值	1	2	3	4	5	6	7	8	9	10	11	12
A						0.0341	0.0336	0.0328	0.0543	0.0542	0.0556
B						0.0939	0.0867	0.0879	0.0697	0.0611	0.0649
C						0.0572	0.0464	0.0506	0.075	0.0641	0.0649
D						0.0551	0.0415	0.0477	0.0611	0.062	0.0538
E						0.0507	0.0434	0.0396	0.0561	0.0546	0.054
F						0.0665	0.044	0.0418	0.0544	0.0581	0.0542
G						0.0416	0.0407	0.0422
H						0.0497	0.0401	0.0414
									mean	NH	pro	mean	mean		/
					water	0.0341	0.0336	0.0328	0.0335
					BIAOZHUN	0.0939	0.0867	0.0879	0.0895
					C1		0.0464	0.0506	0.0485	0.803571	2.72799	0.294566		1.05976
					C2	0.0551	0.0415	0.0477	0.0481	0.782143	2.8569	0.273773		0.984954
					C3	0.0507	0.0434		0.04705	0.725893	2.73378	0.265527	0.277955	0.955286
					CA1		0.044	0.0418	0.0429	0.503571	3.05845	0.164649		0.592358
					CA2	0.0416	0.0407	0.0422	0.0415	0.428571	3.02333	0.141755		0.509992
					CA3	0.0497	0.0401	0.0414	0.0437333	0.548214	2.70138	0.202938	0.169781	0.730111	0.61082
					R1	0.0543	0.0542	0.0556	0.0547	1.13571	2.55576	0.444374		1.59873
					R2	0.0697	0.0611	0.0649	0.0652333	1.7	3.70473	0.458873		1.65089
					R3	0.075	0.0641	0.0649	0.068	1.84821	4.32201	0.427628	0.443625	1.53848
					RA1	0.0611	0.062	0.0538	0.0589667	1.36429	3.57138	0.382005		1.37434
					RA2	0.0561	0.0546	0.054	0.0549	1.14643	3.25319	0.352401		1.26783
					RA3	0.0544	0.0581	0.0542	0.0555667	1.18214	3.1178	0.37916	0.371189	1.3641	0.836717
												单位mmol/gprot
