# Supplementary material for: Suppression of hnRNP A1 binding to HK1 RNA leads to glycolytic dysfunction in Alzheimer’s disease models
Source: Front Aging Neurosci. 2023 Aug 31;15:1218267. doi: 10.3389/fnagi.2023.1218267 (PMC10516183; doi:10.3389/fnagi.2023.1218267)
Supplement: Supplementary file 10 [file Data_Sheet_10.zip › FIGS3/ROS/2022.8.5 ROS.xlsx]

## Sheet: 荧光 1_01
检测结果
新hh (2).skax
2022/8/5 21:51:43
荧光 1
Ex 488 nm, Em 525 nm
板 1
RFU	1	2	3	4	5	6	7	8	9	10	11	12
A	128.2	137.8	123.6	122.5	119.2	120.2	120.8	108.8	109.2	105.1	104.9	110
B	102.7	99.48	98.46	98.14	96.05	93.96	94.3	126.5	117.6	114.9	116.9	114.1
C	0.08147	0.08352	0.07217	0.07586	0.07391	0.08336	0.07257	99.99	99.48	99.25	98.63	98.93
D	271.3	252.3	243.2	309.9	265	251.2	241.9	113.8	113.6	110.3	112.4	97.91
E	179.9	173.1	159.7	155.5	144.4	134.4	0.07457	0.07942	0.08076	0.08203	0.07372	0.08433
F	0.07528	0.08806	0.07385	0.08081	0.07226	0.07212	0.07623	0.06572	0.08094	0.07888	0.07851	0.07261
G	310.6	300.6	266.8	134.9	305.2	298.5	251.3	0.07882	0.07976	0.08068	0.08099	0.07174
H	201.2	193.9	184.7	182.3	175.5	177.4	0.08757	0.07769	0.07448	0.09398	0.07426	0.07883
样本	1	2	3	4	5	6	7	8	9	10	11	12
A
B														mean
C								108.8	109.2	105.1	104.9	110	c	107.6
D								126.5	117.6	114.9	116.9	114.1	ca	118	1.09665
E								99.99	99.48	99.25	98.63	98.93	r	99.256
F								113.8	113.6	110.3	112.4	97.91	ra	109.602	1.10424
G
H														mean
								231.4	226.2	217		224	c	224.65
Autoloading range A1 - M28								242.5	257		238.8	238.9	ca	244.3	1.08747
								205.1	216.5	220.7		219.4	r	215.425
								234.3	230.7	229.7	242.1	216	ra	230.56	1.07026

## Sheet: 结果摘要
结果汇总
无结果

## Sheet: 基本信息
基本信息
	软件版本			SkanIt Software 6.0.2 for Microplate Readers RE, ver. 6.0.2.3
	光学响应补偿			是

## Sheet: 程序信息
程序信息
	程序名称			新hh (2).skax
	会话注释
	软件版本			SkanIt Software for Microplate Readers RE, ver. 6.0.2.3
	执行时间			2022/8/5 21:51:43
	用户			DESKTOP-CGA88VE\dell

## Sheet: 仪器信息
仪器信息
	名称			Varioskan LUX
	ESW 版本			1.00.38
	设置温度			37.00 °C
	序列号			3020-80249
	仪器模块
	滤光片
		名称		New filter
		位置		1
		波长		490
		带宽		10
		定义日期和时间		2020/5/19 17:28:00
	滤光片
		名称		New filter
		位置		2
		波长		500
		带宽		10
		定义日期和时间		2020/5/19 17:28:00
	滤光片
		名称		New filter
		位置		3
		波长		580
		带宽		10
		定义日期和时间		2020/5/19 17:28:00
	滤光片
		名称		New filter
		位置		4
		波长		640
		带宽		10
		定义日期和时间		2020/5/19 17:28:00
		模块的名称		LAT 模块
		模块序列号		LL1941805
		板适配器名称		96-well adapter for plate without lid
		板适配器编号		2
		孵育器		是
		气体控制		否
		顶部光学器件		是
		底部光学器件		否
		分液器 1		是
		分液器 2		是

## Sheet: 程序设置
程序设置
	测量顺序			3
	开启稳定延迟			否
	开始时检查温度[°C]			否
荧光 1
	波长
		激发波长[nm]		488
		发射波长[nm]		525
	光路			顶读
	激发带宽[nm]			12
	动态范围			自动
	测量时间[ms]			100

## Sheet: 运行日志
运行日志
	时间	事件	信息
	2022/8/5 21:51:43	程序 新hh (2).skax 已启动
	2022/8/5 21:51:43	温度	37.0°C
	2022/8/5 21:51:44	步骤 荧光 1 已启动
	2022/8/5 21:51:49	校准	荧光 1.01268 449418
	2022/8/5 21:52:16	步骤 荧光 1 已结束
	2022/8/5 21:52:16	温度	37.0°C
	2022/8/5 21:52:25	程序 新hh (2).skax 已结束

## Sheet: 板布局
名称	板 1
板型模板	ANSI/SBS Standard, 96-well
	1	2	3	4	5	6	7	8	9	10	11	12
A
B
C
D
E
F
G
H
