# Supplementary material for: Suppression of hnRNP A1 binding to HK1 RNA leads to glycolytic dysfunction in Alzheimer’s disease models
Source: Front Aging Neurosci. 2023 Aug 31;15:1218267. doi: 10.3389/fnagi.2023.1218267 (PMC10516183; doi:10.3389/fnagi.2023.1218267)
Supplement: Supplementary file 10 [file Data_Sheet_10.zip › FIGS3/ROS/2022.8.7 ros.xlsx]

## Sheet: 荧光 1_01
检测结果
新hh (5).skax
2022/8/7 13:51:16
荧光 1
Ex 488 nm, Em 525 nm
板 1
RFU	1	2	3	4	5	6	7	8	9	10	11	12
A	152.3	143.7	131	120.3	119.2	123.4	0.07544	0.08072	0.07538	0.08322	0.08652	0.08199
B	192.6	186.3	153.4	158.9	144.4	128.8	0.08249	0.07762	0.08163	0.07673	0.08613	0.08783
C	115.6	103.8	95.25	94.06	95.75	96.6	0.07969	0.07748	0.08427	0.08521	0.07078	0.08152
D	141.6	116.2	107.8	98.74	101	135.9	0.08497	0.08595	0.07711	0.07883	0.08221	0.08412
E	0.1192	0.07845	0.07709	0.07939	0.08377	0.07975	0.08912	0.08596	0.08414	0.08637	0.08839	0.08771
F	0.07972	0.07715	0.07665	0.07828	0.08305	0.08625	0.0826	0.08046	0.08181	0.08234	0.08855	0.08351
G	0.07025	0.09273	0.08264	0.06472	0.07774	0.085	0.07851	0.07507	0.0724	0.07627	0.08934	0.07751
H	0.07065	0.0832	0.07864	0.07691	0.08177	0.085	0.07246	0.07615	0.08002	0.07647	0.07564	0.07732
样本	1	2	3	4	5	6	7	8	9	10	11	12
A
B
C
D
E
F
G
H
Autoloading range A1 - M28
							group	mean	/
	152.3	143.7	131	120.3	119.2	123.4	C	131.65
	192.6	186.3	153.4	158.9	144.4	128.8	CA	160.733	1.22091
	115.6	103.8	95.25	94.06	95.75	96.6	R	100.177
	141.6	116.2	107.8	98.74	101	135.9	RA	116.873	1.16667
							group	mean	/
		143.7	131	120.3	119.2	123.4	C	127.52
	192.6	186.3	153.4	158.9	144.4		CA	167.12	1.31054
		103.8	95.25	94.06	95.75	96.6	R	97.092
		116.2	107.8	98.74	101	135.9	RA	111.928	1.1528

## Sheet: 结果摘要
结果汇总
无结果

## Sheet: 基本信息
基本信息
	软件版本			SkanIt Software 6.0.2 for Microplate Readers RE, ver. 6.0.2.3
	光学响应补偿			是

## Sheet: 程序信息
程序信息
	程序名称			新hh (5).skax
	会话注释
	软件版本			SkanIt Software for Microplate Readers RE, ver. 6.0.2.3
	执行时间			2022/8/7 13:51:16
	用户			DESKTOP-CGA88VE\dell

## Sheet: 仪器信息
仪器信息
	名称			Varioskan LUX
	ESW 版本			1.00.38
	设置温度			37.00 °C
	序列号			3020-80249
	仪器模块
	滤光片
		名称		New filter
		位置		1
		波长		490
		带宽		10
		定义日期和时间		2020/5/19 17:28:00
	滤光片
		名称		New filter
		位置		2
		波长		500
		带宽		10
		定义日期和时间		2020/5/19 17:28:00
	滤光片
		名称		New filter
		位置		3
		波长		580
		带宽		10
		定义日期和时间		2020/5/19 17:28:00
	滤光片
		名称		New filter
		位置		4
		波长		640
		带宽		10
		定义日期和时间		2020/5/19 17:28:00
		模块的名称		LAT 模块
		模块序列号		LL1941805
		板适配器名称		96-well adapter for plate without lid
		板适配器编号		2
		孵育器		是
		气体控制		否
		顶部光学器件		是
		底部光学器件		否
		分液器 1		是
		分液器 2		是

## Sheet: 程序设置
程序设置
	测量顺序			3
	开启稳定延迟			否
	开始时检查温度[°C]			否
荧光 1
	波长
		激发波长[nm]		488
		发射波长[nm]		525
	光路			顶读
	激发带宽[nm]			12
	动态范围			自动
	测量时间[ms]			100

## Sheet: 运行日志
运行日志
	时间	事件	信息
	2022/8/7 13:51:16	程序 新hh (5).skax 已启动
	2022/8/7 13:51:16	温度	23.8°C
	2022/8/7 13:51:16	步骤 荧光 1 已启动
	2022/8/7 13:51:22	校准	荧光 0.975661 15553
	2022/8/7 13:51:43	温度	25.4°C
	2022/8/7 13:51:49	步骤 荧光 1 已结束
	2022/8/7 13:51:49	温度	25.8°C
	2022/8/7 13:51:58	程序 新hh (5).skax 已结束

## Sheet: 板布局
名称	板 1
板型模板	ANSI/SBS Standard, 96-well
	1	2	3	4	5	6	7	8	9	10	11	12
A
B
C
D
E
F
G
H
