# Supplementary material for: Suppression of hnRNP A1 binding to HK1 RNA leads to glycolytic dysfunction in Alzheimer’s disease models
Source: Front Aging Neurosci. 2023 Aug 31;15:1218267. doi: 10.3389/fnagi.2023.1218267 (PMC10516183; doi:10.3389/fnagi.2023.1218267)
Supplement: Supplementary file 10 [file Data_Sheet_10.zip › FIGS3/ROS/ros c c+dg r r+dg.xlsx]

## Sheet: 荧光 1_01
检测结果
新hh (2).skax
2022/8/27 17:26:47
荧光 1
Ex 488 nm, Em 525 nm
板 1
RFU	1	2	3	4	5	6	7	8	9	10	11	12
A	83.87	74.24	61.08	60.12	57.67	61.33	0.08732	0.07466	0.08542	0.09304	0.07926	0.08373
B	100.2	80.23	87.02	105.4	87.37	82.12	0.07666	0.0849	0.07751	0.08769	0.08259	0.08208
C	33.18	45.08	34.16	47.83	44.63	47.28	0.08818	0.07355	0.08913	0.0886	0.07717	0.08912
D	64.82	66.82	53.64	51.5	67.81	63.62	0.08476	0.08434	0.08075	0.0819	0.08639	0.0936
E	0.08165	0.08855	0.08676	0.07841	0.08753	0.08745	0.09129	0.08839	0.08534	0.0833	0.0837	0.08743
F	0.07931	0.0867	0.08923	0.08206	0.07765	0.08291	0.07908	0.08116	0.08723	0.08102	0.08637	0.09355
G	0.08609	0.08709	0.08585	0.07898	0.08026	0.08168	0.08234	0.08128	0.07559	0.08824	0.08478	0.08734
H	0.08781	0.08692	0.08829	0.08343	0.0805	0.08046	0.08098	0.08986	0.08642	0.08505	0.0848	0.08166
样本	1	2	3	4	5	6	7	8	9	10	11	12
A
B
C	83.87	74.24	61.08	60.12	57.67	61.33
D	100.2	80.23	87.02	105.4	87.37	82.12
E	33.18	45.08	34.16	47.83	44.63	47.28
F	64.82	66.82	53.64	51.5	67.81	63.62
G
H
Autoloading range A1 - M28
group
c1-6	83.87	74.24	61.08	60.12	57.67	61.33
c+DG1-6	100.2	80.23	87.02	105.4	87.37	82.12
R1-6	33.18	45.08	34.16	47.83	44.63	47.28
R+DG1-6	64.82	66.82	53.64	51.5	67.81	63.62
							mean
		74.24	61.08		57.67	61.33	63.58
	100.2		87.02		87.37	82.12	89.1775
		45.08	34.16		44.63	47.28	42.7875
	64.82	66.82	53.64			63.62	62.225

## Sheet: 结果摘要
结果汇总
无结果

## Sheet: 基本信息
基本信息
	软件版本			SkanIt Software 6.0.2 for Microplate Readers RE, ver. 6.0.2.3
	光学响应补偿			是

## Sheet: 程序信息
程序信息
	程序名称			新hh (2).skax
	会话注释
	软件版本			SkanIt Software for Microplate Readers RE, ver. 6.0.2.3
	执行时间			2022/8/27 17:26:47
	用户			DESKTOP-CGA88VE\dell

## Sheet: 仪器信息
仪器信息
	名称			Varioskan LUX
	ESW 版本			1.00.38
	设置温度			37.00 °C
	序列号			3020-80249
	仪器模块
	滤光片
		名称		New filter
		位置		1
		波长		490
		带宽		10
		定义日期和时间		2020/5/19 17:28:00
	滤光片
		名称		New filter
		位置		2
		波长		500
		带宽		10
		定义日期和时间		2020/5/19 17:28:00
	滤光片
		名称		New filter
		位置		3
		波长		580
		带宽		10
		定义日期和时间		2020/5/19 17:28:00
	滤光片
		名称		New filter
		位置		4
		波长		640
		带宽		10
		定义日期和时间		2020/5/19 17:28:00
		模块的名称		LAT 模块
		模块序列号		LL1941805
		板适配器名称		96-well adapter for plate without lid
		板适配器编号		2
		孵育器		是
		气体控制		否
		顶部光学器件		是
		底部光学器件		否
		分液器 1		是
		分液器 2		是

## Sheet: 程序设置
程序设置
	测量顺序			3
	开启稳定延迟			否
	开始时检查温度[°C]			否
荧光 1
	波长
		激发波长[nm]		488
		发射波长[nm]		525
	光路			顶读
	激发带宽[nm]			12
	动态范围			自动
	测量时间[ms]			100

## Sheet: 运行日志
运行日志
	时间	事件	信息
	2022/8/27 17:26:47	程序 新hh (2).skax 已启动
	2022/8/27 17:26:47	温度	23.7°C
	2022/8/27 17:26:47	步骤 荧光 1 已启动
	2022/8/27 17:26:53	校准	荧光 0.975125 10406
	2022/8/27 17:27:19	步骤 荧光 1 已结束
	2022/8/27 17:27:19	温度	25.6°C
	2022/8/27 17:27:21	温度	25.7°C
	2022/8/27 17:27:28	程序 新hh (2).skax 已结束

## Sheet: 板布局
名称	板 1
板型模板	ANSI/SBS Standard, 96-well
	1	2	3	4	5	6	7	8	9	10	11	12
A
B
C
D
E
F
G
H
