# Supplementary material for: Suppression of hnRNP A1 binding to HK1 RNA leads to glycolytic dysfunction in Alzheimer’s disease models
Source: Front Aging Neurosci. 2023 Aug 31;15:1218267. doi: 10.3389/fnagi.2023.1218267 (PMC10516183; doi:10.3389/fnagi.2023.1218267)
Supplement: Supplementary file 10 [file Data_Sheet_10.zip › FIGS3/rip-PKM1 PKM2/2022.7.5/admin_2022-07-05 15-35-26_BR001720 - Quantification Cq Results.xlsx]

## Sheet: 0
	Well	Fluor	Target	Content	Sample	Biological Set Name	Cq	Cq Mean	Cq Std. Dev	Starting Quantity (SQ)	Log Starting Quantity	SQ Mean	SQ Std. Dev	Set Point	Well Note
	A01	SYBR		Unkn			21.7384	21.7384	0				0	60
	A02	SYBR		Unkn			21.7857	21.7857	0				0	60
	A03	SYBR		Unkn			21.9103	21.9103	0				0	60
	A04	SYBR		Unkn			25.3312	25.3312	0				0	60
	A05	SYBR		Unkn			31.2076	31.2076	0				0	60
	A06	SYBR		Unkn			24.1296	24.1296	0				0	60
	A07	SYBR		Unkn				0	0			0	0	60
	A08	SYBR		Unkn				0	0			0	0	60
	A09	SYBR		Unkn				0	0			0	0	60
	A10	SYBR		Unkn				0	0			0	0	60
	A11	SYBR		Unkn				0	0			0	0	60
	A12	SYBR		Unkn				0	0			0	0	60
	B01	SYBR		Unkn			18.361	18.361	0				0	60
	B02	SYBR		Unkn			21.4625	21.4625	0				0	60
	B03	SYBR		Unkn			20.0338	20.0338	0				0	60
	B04	SYBR		Unkn			26.0699	26.0699	0				0	60
	B05	SYBR		Unkn			25.896	25.896	0				0	60
	B06	SYBR		Unkn			25.9963	25.9963	0				0	60
	B07	SYBR		Unkn				0	0			0	0	60
	B08	SYBR		Unkn				0	0			0	0	60
	B09	SYBR		Unkn				0	0			0	0	60
	B10	SYBR		Unkn				0	0			0	0	60
	B11	SYBR		Unkn				0	0			0	0	60
	B12	SYBR		Unkn				0	0			0	0	60
	C01	SYBR		Unkn			21.3058	21.3058	0				0	60
	C02	SYBR		Unkn			21.0906	21.0906	0				0	60
	C03	SYBR		Unkn			20.9483	20.9483	0				0	60
	C04	SYBR		Unkn			23.1134	23.1134	0				0	60
	C05	SYBR		Unkn			27.8572	27.8572	0				0	60
	C06	SYBR		Unkn			25.084	25.084	0				0	60
	C07	SYBR		Unkn				0	0			0	0	60
	C08	SYBR		Unkn				0	0			0	0	60
	C09	SYBR		Unkn				0	0			0	0	60
	C10	SYBR		Unkn				0	0			0	0	60
	C11	SYBR		Unkn				0	0			0	0	60
	C12	SYBR		Unkn				0	0			0	0	60
	D01	SYBR		Unkn			25.1518	25.1518	0				0	60
	D02	SYBR		Unkn			25.0467	25.0467	0				0	60
	D03	SYBR		Unkn			24.8705	24.8705	0				0	60
	D04	SYBR		Unkn				0	0			0	0	60
	D05	SYBR		Unkn				0	0			0	0	60
	D06	SYBR		Unkn				0	0			0	0	60
	D07	SYBR		Unkn				0	0			0	0	60
	D08	SYBR		Unkn				0	0			0	0	60
	D09	SYBR		Unkn				0	0			0	0	60
	D10	SYBR		Unkn				0	0			0	0	60
	D11	SYBR		Unkn				0	0			0	0	60
	D12	SYBR		Unkn				0	0			0	0	60
	E01	SYBR		Unkn			23.8533	23.8533	0				0	60
	E02	SYBR		Unkn			24.5559	24.5559	0				0	60
	E03	SYBR		Unkn			23.4933	23.4933	0				0	60
	E04	SYBR		Unkn				0	0			0	0	60
	E05	SYBR		Unkn				0	0			0	0	60
	E06	SYBR		Unkn				0	0			0	0	60
	E07	SYBR		Unkn				0	0			0	0	60
	E08	SYBR		Unkn				0	0			0	0	60
	E09	SYBR		Unkn				0	0			0	0	60
	E10	SYBR		Unkn				0	0			0	0	60
	E11	SYBR		Unkn				0	0			0	0	60
	E12	SYBR		Unkn				0	0			0	0	60
	F01	SYBR		Unkn			25.3118	25.3118	0				0	60
	F02	SYBR		Unkn			25.5667	25.5667	0				0	60
	F03	SYBR		Unkn			24.6872	24.6872	0				0	60
	F04	SYBR		Unkn				0	0			0	0	60
	F05	SYBR		Unkn				0	0			0	0	60
	F06	SYBR		Unkn				0	0			0	0	60
	F07	SYBR		Unkn				0	0			0	0	60
	F08	SYBR		Unkn				0	0			0	0	60
	F09	SYBR		Unkn				0	0			0	0	60
	F10	SYBR		Unkn				0	0			0	0	60
	F11	SYBR		Unkn				0	0			0	0	60
	F12	SYBR		Unkn				0	0			0	0	60
	G01	SYBR		Unkn			25.5544	25.5544	0				0	60
	G02	SYBR		Unkn			26.0908	26.0908	0				0	60
	G03	SYBR		Unkn			23.272	23.272	0				0	60
	G04	SYBR		Unkn				0	0			0	0	60
	G05	SYBR		Unkn				0	0			0	0	60
	G06	SYBR		Unkn				0	0			0	0	60
	G07	SYBR		Unkn				0	0			0	0	60
	G08	SYBR		Unkn				0	0			0	0	60
	G09	SYBR		Unkn				0	0			0	0	60
	G10	SYBR		Unkn				0	0			0	0	60
	G11	SYBR		Unkn				0	0			0	0	60
	G12	SYBR		Unkn				0	0			0	0	60
	H01	SYBR		Unkn			27.283	27.283	0				0	60
	H02	SYBR		Unkn			30.5688	30.5688	0				0	60
	H03	SYBR		Unkn			25.9664	25.9664	0				0	60
	H04	SYBR		Unkn				0	0			0	0	60
	H05	SYBR		Unkn				0	0			0	0	60
	H06	SYBR		Unkn				0	0			0	0	60
	H07	SYBR		Unkn				0	0			0	0	60
	H08	SYBR		Unkn				0	0			0	0	60
	H09	SYBR		Unkn				0	0			0	0	60
	H10	SYBR		Unkn				0	0			0	0	60
	H11	SYBR		Unkn				0	0			0	0	60
	H12	SYBR		Unkn				0	0			0	0	60

## Sheet: Run Information
File Name	admin_2022-07-05 15-35-26_BR001720.pcrd
Created By User	admin
Notes
ID
Run Started	2022/7/5 15:35:47 UTC +08:00
Run Ended	2022/7/5 17:04:22 UTC +08:00
Sample Vol	15
Lid Temp	105
Protocol File Name	百乐程序15ul - 副本.prcl
Plate Setup File Name	Quick Plate_96 wells_SYBR Only.pltd
Base Serial Number	BR001720
Optical Head Serial Number
CFX Manager Version	2.1.1022.0523.
