# Supplementary material for: Suppression of hnRNP A1 binding to HK1 RNA leads to glycolytic dysfunction in Alzheimer’s disease models
Source: Front Aging Neurosci. 2023 Aug 31;15:1218267. doi: 10.3389/fnagi.2023.1218267 (PMC10516183; doi:10.3389/fnagi.2023.1218267)
Supplement: Supplementary file 10 [file Data_Sheet_10.zip › FIGS3/rip-PKM1 PKM2/RIP-qPCR data.xlsx]

## Sheet: ChIP-qPCR Analysis Template 1.0
	RIP-qPCR Data Analysis Template
					Sample Site Occupancy Results
				Ct 1	∆ Ct		∆∆ Ct	Assay Site IP				33.23	31.08	32.20	30.50	NoCt	NoCt	26.73
分组	Antibody	Target Site	Sample		Input normalized	% Input	IgG adjusted	Fold Enrichment				30.95	27.87	32.84	27.37	NoCt	30.23	25.44
			Template		IP value (∆Ct)	Sites IP'ed	IP Ct value (∆∆Ct)	above bkgrnd (NIS)				31.08	27.34	29.85	26.65	NoCt	NoCt	26.26
					(Ct[IP]-Ct[InputxDF])	((2-∆Ct)x100%)	(∆Ct[IP]-∆Ct[NIS])	(2-∆∆Ct)				31.42	31.56	34.84	30.09	31.58	NoCt	27.22
M14		Target	Input	32.16		1						31.31	27.87	36.43	27.11	NoCt	31.31	25.32
			IP	28.51	-0.33	0.127627	-9.35	652.575				31.58	26.99	31.24	26.31	NoCt	30.54	26.13
			IgG	39.18	9.02	0.000195574						NoCt	NoCt	NoCt	NoCt	NoCt	NoCt	NoCt
		GAPDH 1 客户	Input	21.11		1
			IP	19.02	1.23	0.0432847	-7.21	148.056
			IgG	27.55	8.44	0.000292353
		GAPDH 2 壹迈	Input	21.57		1
			IP	19.58	1.33	0.040386	-6.99	127.116
			IgG	27.89	8.32	0.00031771
LYC	1	STING	Input	33.23		1
			IP	29.95	0.04	0.0987552	-2.13	4.37717
			IgG	32.08	2.17	0.0225614
	2	GAPDH	Input	31.08		1
			IP	30.87	3.11	0.0117597	0.53	0.692555
			IgG	30.34	2.58	0.0169802
XYX	3	GPX4	Input	32.20		1
			IP	32.84	3.96	0.00652412	2.99	0.125869
			IgG	29.85	0.97	0.0518325
	4	GAPDH	Input	30.50		1
			IP	30.37	3.19	0.0111254	-0.28	1.21419
			IgG	30.65	3.47	0.00916277
	5	ACSL4	Input	31.58		1
			IP	40	11.74	2.96831e-05	0	1
			IgG	40	11.74	2.96831e-05
QZH	6	GPD183	Input	34.28		1
			IP	30.23	-0.73	0.168404	-9.77	873.098
			IgG	40	9.04	0.000192881
	7	GAPDH	Input	26.73		1
			IP	25.44	2.03	0.0248605	-0.82	1.76541
			IgG	26.26	2.85	0.014082
1In this worksheet the default Input fraction is 1% which is a dilution factor (DF) of 100 or 6.644 cycles (i.e. log2 of 100).
2Ideally, this value should be 1.0 if there is no difference in global transcription or IP efficiency.
Note: A 1.0 Fold Change in Site Occupancy is no change.
参数条件	结果判定
Fold Enrichment≥4	有结合
Fold Enrichment<4	不结合
%Input≥1%	结合强度：强
%Input<1%	结合强度：弱

## Sheet: Sheet2
Assay #M1	Input	1			Input	Pol 2	IP Ab #1	NIS/mock
	Pol 2	0.100134		M1	1	0.100134	0.100134	0.100134
	IP Ab #1	0.100134		M2	1	9.94173e-07	0.00179724	9.94173e-07
Ab #1 target binding	NIS/mock	0.100134		W1	1	7.84389e-06	0.00965171	7.84389e-06
Assay #M2	Input	1		W2	1	1.6354e-05	0.00938778	1.6354e-05
	Pol 2	9.94173e-07		AR2	1	0.000194223	0.00107608	0.000194223
	IP Ab #1	0.00179724		AR5	1	0.000685764	0.000841354	0.000685764
Ab #1 target binding	NIS/mock	9.94173e-07		AR6	1	0.00180974	0.0013433	0.00180974
Assay #W1	Input	1		AR7	1	0.000139737	0.00670754	0.000139737
	Pol 2	7.84389e-06		STAR1	1	9.5495e-08	9.5495e-08	9.5495e-08
	IP Ab #1	0.00965171		STOP1	1	3.46929e-05	0.00135265	3.46929e-05
Ab #1 target binding	NIS/mock	7.84389e-06		STOP2	1	0.00267731	0.00552427	0.00267731
Assay #W2	Input	1		ZMGT8	1	9.5495e-08	9.5495e-08	9.5495e-08
	Pol 2	1.6354e-05		ZMGT9	1	4.87894e-06	0.000457164	4.87894e-06
	IP Ab #1	0.00938778		AR8	1	0.0476956	0.0220206	0.0476956
Ab #1 target binding	NIS/mock	1.6354e-05
Assay #AR2	Input	1
	Pol 2	0.000194223
	IP Ab #1	0.00107608
Ab #1 target binding	NIS/mock	0.000194223
Assay #AR5	Input	1
	Pol 2	0.000685764
	IP Ab #1	0.000841354
Ab #1 target binding	NIS/mock	0.000685764
Assay #AR6	Input	1
	Pol 2	0.00180974
	IP Ab #1	0.0013433
Ab #1 target binding	NIS/mock	0.00180974
Assay #AR7	Input	1
	Pol 2	0.000139737
	IP Ab #1	0.00670754
Ab #1 target binding	NIS/mock	0.000139737
Assay # STAR1	Input	1
	Pol 2	9.5495e-08
	IP Ab #1	9.5495e-08
Ab #1 target binding	NIS/mock	9.5495e-08
Assay #STOP1	Input	1
	Pol 2	3.46929e-05
	IP Ab #1	0.00135265
Ab #1 target binding	NIS/mock	3.46929e-05
Assay #STOP2	Input	1
	Pol 2	0.00267731
	IP Ab #1	0.00552427
Ab #1 target binding	NIS/mock	0.00267731
Assay #ZMGT8	Input	1
	Pol 2	9.5495e-08
	IP Ab #1	9.5495e-08
Ab #1 target binding	NIS/mock	9.5495e-08
Assay #ZMGT9	Input	1
	Pol 2	4.87894e-06
	IP Ab #1	0.000457164
Ab #1 target binding	NIS/mock	4.87894e-06
Assay #AR8	Input	1
	Pol 2	0.0476956
	IP Ab #1	0.0220206
	NIS/mock	0.0476956
1	1.6354e-05	0.00938778	1.6354e-05
1	0.000194223	0.00107608	0.000194223
1	0.000685764	0.000841354	0.000685764
1	0.00180974	0.0013433	0.00180974
1	0.000139737	0.00670754	0.000139737
1	9.5495e-08	9.5495e-08	9.5495e-08
1	3.46929e-05	0.00135265	3.46929e-05
1	0.00267731	0.00552427	0.00267731
1	9.5495e-08	9.5495e-08	9.5495e-08
1	4.87894e-06	0.000457164	4.87894e-06
1	0.0476956	0.0220206	0.0476956

## Sheet: 7.5
RIP-qPCR Data Analysis Template
				Sample Site Occupancy Results
			Ct 1	∆ Ct		∆∆ Ct	Assay Site IP
Antibody	Target Site	Sample		Input normalized	% Input	IgG adjusted	Fold Enrichment
		Template		IP value (∆Ct)	Sites IP'ed	IP Ct value (∆∆Ct)	above bkgrnd (NIS)
				(Ct[IP]-Ct[InputxDF])	((2-∆Ct)x100%)	(∆Ct[IP]-∆Ct[NIS])	(2-∆∆Ct)
	HK1（引物1）	Input	21.3058		1
		IgG	21.0906	3.1048	0.0118022
		IP	20.9483	2.9625	0.0130257	-0.142306	1.10367
	HK1（引物2）	Input	25.1518		1
		IgG	25.0467	3.21491	0.010935
		IP	24.8705	3.03878	0.0123548	-0.176128	1.12985
	PKM	Input	23.8533		1
		IgG	24.5559	4.0226	0.0062471
		IP	23.4933	2.96006	0.0130477	-1.06254	2.08861
	PKM1（引物1）	Input	25.3118		1
		IgG	25.5667	3.5749	0.0085202
		IP	24.6872	2.69543	0.0156746	-0.879472	1.8397
	PKM2（引物1）	Input	25.5544		1
		IgG	26.0908	3.85642	0.00700975
		IP	23.272	1.03763	0.0494587	-2.81879	7.0557
	PKM1（引物2）	Input	27.283		1
		IgG	30.5688	6.60579	0.00104246
		IP	25.9664	2.0034	0.0253232	-4.6024	24.2918
	PKM2（引物2）	Input	25.3312		1
		IgG	31.2076	9.19632	0.000173074
		IP	24.1296	2.11836	0.0233836	-7.07797	135.108
	AKT	Input	26.0699		1
		IgG	25.896	3.14607	0.0114694
		IP	25.9963	3.24633	0.0106994	0.10026	0.932865
	HNRNP A1	Input	23.1134		1
		IgG	27.8572	8.0638	0.00037945
		IP	25.084	5.29061	0.00259399	-2.77319	6.83618
	Fold Enrichment≥4	有结合
	Fold Enrichment<4	不结合

## Sheet: 壹迈生物
RIP-qPCR Data Analysis Template
			Sample Site Occupancy Results					Sample Site Occupancy Results				Sample Site Occupancy Results
		Ct 1	∆ Ct		∆∆ Ct	Assay Site IP	Ct 2	∆ Ct		∆∆ Ct	Assay Site IP
RBPs	Sample		Input normalized	% Input	IgG adjusted	Fold Enrichment		Input normalized	% Input	IgG adjusted	Fold Enrichment	% Input		Fold Enrichment
Target gene	Fraction		IP value (∆Ct)	Sites IP'ed	IP Ct value (∆∆Ct)	above bkgrnd (NIS)		IP value (∆Ct)	Sites IP'ed	IP Ct value (∆∆Ct)	above bkgrnd (NIS)	Mean	SD	Mean	SD
			(Ct[IP]-Ct[InputxDF])	((2-∆Ct)x100%)	(∆Ct[IP]-∆Ct[NIS])	(2-∆∆Ct)		(Ct[IP]-Ct[InputxDF])	((2-∆Ct)x100%)	(∆Ct[IP]-∆Ct[NIS])	(2-∆∆Ct)
Pkm1	Input	27.2773		1			23.48		1
	IP	20.2766	-0.360621	1.28398	-3.27647	9.68982	21.38	4.54	0.0429857	-1.84	3.5801	66.3482	87.7514	13.2699	4.32022
	IgG	23.5531	2.91585	0.132508			23.22	6.38	0.0120068			7.22574	8.52072
Hexokinase-1	Input	34.52		1			34.52		1
	IP	30.27	2.39	0.190782	-3.01	8.05564	30.47	2.59	0.166086	-2.8	6.9644	17.8434	1.74632	15.02	0.771623
	IgG	33.28	5.4	0.0236831			33.27	5.39	0.0238478			2.37654	0.0116481
Pkm2	Input	25.2		1			25.18		1
	IP	19.8	1.24	0.423373	-2.78	6.86852	19.27	0.73	0.602904	-3.1	8.57419	51.3138	12.6948	15.4427	1.20609
	IgG	22.58	4.02	0.0616395			22.37	3.83	0.0703162			6.59778	0.613529

## Sheet: 7.26（1）
RIP-qPCR Data Analysis Template
			Sample Site Occupancy Results					Sample Site Occupancy Results					Sample Site Occupancy Results
		Ct 1	∆ Ct		∆∆ Ct	Assay Site IP	Ct 2	∆ Ct		∆∆ Ct	Assay Site IP	Ct 3	∆ Ct		∆∆ Ct	Assay Site IP
RBPs	Sample		Input normalized	% Input	IgG adjusted	Fold Enrichment		Input normalized	% Input	IgG adjusted	Fold Enrichment		Input normalized	% Input	IgG adjusted	Fold Enrichment
Target gene	Fraction		IP value (∆Ct)	Sites IP'ed	IP Ct value (∆∆Ct)	above bkgrnd (NIS)		IP value (∆Ct)	Sites IP'ed	IP Ct value (∆∆Ct)	above bkgrnd (NIS)		IP value (∆Ct)	Sites IP'ed	IP Ct value (∆∆Ct)	above bkgrnd (NIS)
			(Ct[IP]-Ct[InputxDF])	((2-∆Ct)x100%)	(∆Ct[IP]-∆Ct[NIS])	(2-∆∆Ct)		(Ct[IP]-Ct[InputxDF])	((2-∆Ct)x100%)	(∆Ct[IP]-∆Ct[NIS])	(2-∆∆Ct)		(Ct[IP]-Ct[InputxDF])	((2-∆Ct)x100%)	(∆Ct[IP]-∆Ct[NIS])	(2-∆∆Ct)
pkm1 引物1	Input	31.4571		1			28.3999		1			29.0838		1
	IP	26.627	1.8099	0.28521	-1.4783	2.78621	26.7095	4.94959	0.0323612	-0.82489	1.7714	26.0167	3.57291	0.0840324	-3.46158	11.0164
	IgG	28.1053	3.2882	0.102365			27.5344	5.77448	0.0182687			29.4783	7.0345	0.00762792
pkm2 引物1	Input	29.1263		1			25.9142		1			27.8964		1
	IP	24.3926	1.90638	0.266761	-2.4159	5.33651	24.4629	5.18873	0.0274181	-1.69559	3.23909	24.6091	6.67262	0.00980259	-4.74263	26.7716
	IgG	26.8085	4.32228	0.0499879			26.1585	6.88432	0.00846475			29.3517	11.4153	0.000366157
pkm1 引物2	Input	31.1092		1			28.3795		1			29.2237		1
	IP	26.7767	2.30748	0.202013	-2.07984	4.2276	26.227	4.48751	0.0445785	-1.94153	3.84114	26.1481	6.88442	0.00846417	-5.4657	44.1915
	IgG	28.8565	4.38732	0.0477844			28.1686	6.42904	0.0116055			31.6138	12.3501	0.000191534
pkm2 引物2	Input	36.0316		1			33.5942		1			31.5082		1
	IP	31.9632	2.57159	0.168219	-2.07711	4.2196	28.6819	1.7277	0.301932	-4.3302	20.1149	30.6216	9.07341	0.00185623	-4.70607	26.1016
	IgG	34.0403	4.6487	0.039866			33.0121	6.0579	0.0150103			35.3277	13.7795	7.11154e-05

## Sheet: 7.26（2）
RIP-qPCR Data Analysis Template
			Sample Site Occupancy Results					Sample Site Occupancy Results					Sample Site Occupancy Results
		Ct 1	∆ Ct		∆∆ Ct	Assay Site IP	Ct 2	∆ Ct		∆∆ Ct	Assay Site IP	Ct 3	∆ Ct		∆∆ Ct	Assay Site IP
RBPs	Sample		Input normalized	% Input	IgG adjusted	Fold Enrichment		Input normalized	% Input	IgG adjusted	Fold Enrichment		Input normalized	% Input	IgG adjusted	Fold Enrichment
Target gene	Fraction		IP value (∆Ct)	Sites IP'ed	IP Ct value (∆∆Ct)	above bkgrnd (NIS)		IP value (∆Ct)	Sites IP'ed	IP Ct value (∆∆Ct)	above bkgrnd (NIS)		IP value (∆Ct)	Sites IP'ed	IP Ct value (∆∆Ct)	above bkgrnd (NIS)
			(Ct[IP]-Ct[InputxDF])	((2-∆Ct)x100%)	(∆Ct[IP]-∆Ct[NIS])	(2-∆∆Ct)		(Ct[IP]-Ct[InputxDF])	((2-∆Ct)x100%)	(∆Ct[IP]-∆Ct[NIS])	(2-∆∆Ct)		(Ct[IP]-Ct[InputxDF])	((2-∆Ct)x100%)	(∆Ct[IP]-∆Ct[NIS])	(2-∆∆Ct)
pkm1 引物1	Input	30.2487		1			27.7411		1			30.4967		1
	IP	26.5089	2.90018	0.133955	-2.29817	4.91832	26.5107	5.40962	0.0235257	-1.54595	2.91995	26.2573	2.40058	0.189389	-5.6751
	IgG	28.807	5.19835	0.0272358			28.0567	6.95556	0.00805687			31.9324	8.07567	0.00370664
pkm2 引物1	Input	28.7304		1			25.5941		1			27.8234		1
	IP	24.2955	2.20515	0.216862	-2.47657	5.56571	24.407	5.45282	0.0228317	-1.68147	3.20754	24.2114	6.34796	0.0122764	-5.68381
	IgG	26.7721	4.68171	0.038964			26.0884	7.13429	0.00711812			29.8952	12.0318	0.000238822
pkm1 引物2	Input	31.2955		1			28.1687		1			30.3969		1
	IP	26.507	1.85157	0.277091	-2.65027	6.27784	26.5123	4.9836	0.0316072	-1.6758	3.19497	26.1515	5.71457	0.0190433	-4.77707
	IgG	29.1573	4.50184	0.044138			28.1881	6.65941	0.0098928			30.9286	10.4916	0.000694546
pkm2 引物2	Input	35.0191		1			30.3045		1			34.4289		1
	IP	30.9744	2.59527	0.165481	-1.24168	2.36474	25.3989	1.73444	0.300526	-5.23561	37.6769	30.0623	5.59342	0.0207115	-2.65722	6.30814
	IgG	32.2161	3.83695	0.0699783			30.6346	6.97005	0.00797639			32.7195	8.25064	0.0032833
PKM	Input	26.8222		1			26.4096		1			26.5102		1
	IP	24.4874	4.3052	0.050583	-1.87547	3.66922	24.115	4.34532	0.0491959	-1.9173	3.77715	24.0596	7.5094	0.00548838	-2.23283	4.70056
	IgG	26.3629	6.18068	0.0137858			26.0323	6.26262	0.0130246			26.2925	9.74224	0.0011676

## Sheet: 2022.8.2(1)(2)
RIP-qPCR Data Analysis Template
			Sample Site Occupancy Results					Sample Site Occupancy Results					Sample Site Occupancy Results
		Ct 1	∆ Ct		∆∆ Ct	Assay Site IP	Ct 2	∆ Ct		∆∆ Ct	Assay Site IP	Ct 3	∆ Ct		∆∆ Ct	Assay Site IP
RBPs	Sample		Input normalized	% Input	IgG adjusted	Fold Enrichment		Input normalized	% Input	IgG adjusted	Fold Enrichment		Input normalized	% Input	IgG adjusted	Fold Enrichment
Target gene	Fraction		IP value (∆Ct)	Sites IP'ed	IP Ct value (∆∆Ct)	above bkgrnd (NIS)		IP value (∆Ct)	Sites IP'ed	IP Ct value (∆∆Ct)	above bkgrnd (NIS)		IP value (∆Ct)	Sites IP'ed	IP Ct value (∆∆Ct)	above bkgrnd (NIS)
			(Ct[IP]-Ct[InputxDF])	((2-∆Ct)x100%)	(∆Ct[IP]-∆Ct[NIS])	(2-∆∆Ct)		(Ct[IP]-Ct[InputxDF])	((2-∆Ct)x100%)	(∆Ct[IP]-∆Ct[NIS])	(2-∆∆Ct)		(Ct[IP]-Ct[InputxDF])	((2-∆Ct)x100%)	(∆Ct[IP]-∆Ct[NIS])	(2-∆∆Ct)
pkm2	Input	26.0699		1			26.1937		1			25.8087		1			Input	25.6406		1			26.0126		1
	IP	24.9126	5.48266	0.0223642	-0.348049	1.27284	20.6101	1.05635	0.480848	-3.07912	8.45099	21.8293	2.66067	0.158146	-1.62759	3.08997	IP	21.0264	2.02583	0.245564	1.92104	0.264064	18.6003	-0.772335	1.70803	-4.19195	18.2769
	IgG	25.2606	5.83071	0.0175704			23.6892	4.13547	0.0568984			23.4569	4.28827	0.0511803			IgG	19.1054	0.104785	0.929943			22.7922	3.41962	0.0934529
pkm1	Input	28.5691		1			28.6535		1			28.5936		1			Input	28.9495		1			28.7285		1
	IP	27.0186	5.08944	0.0293714	-0.606443	1.5225	22.629	0.615452	0.652726	-3.09586	8.54962	24.2219	2.26829	0.207576	-1.62053	3.07488	IP	26.4089	4.09932	0.0583422	0.737001	0.599985	27.3613	5.27281	0.0258658	2.28154	0.205678
	IgG	27.625	5.69589	0.0192916			25.7248	3.71131	0.0763456			25.8424	3.88882	0.0675071			IgG	25.6719	3.36232	0.0972394			25.0798	2.99127	0.125759
