# Supplementary material for: Suppression of hnRNP A1 binding to HK1 RNA leads to glycolytic dysfunction in Alzheimer’s disease models
Source: Front Aging Neurosci. 2023 Aug 31;15:1218267. doi: 10.3389/fnagi.2023.1218267 (PMC10516183; doi:10.3389/fnagi.2023.1218267)
Supplement: Supplementary file 10 [file Data_Sheet_10.zip › FIGS3/rip-PKM1 PKM2/rip 2022.7.26 1/admin_2022-07-26 11-21-07_BR001720 - Quantification Cq Results.xlsx]

## Sheet: 0
	Well	Fluor	Target	Content	Sample	Biological Set Name	Cq	Cq Mean	Cq Std. Dev	Starting Quantity (SQ)	Log Starting Quantity	SQ Mean	SQ Std. Dev	Set Point	Well Note
	A01	SYBR		Unkn			27.2773	27.2773	0				0	60
	A02	SYBR		Unkn			20.2766	20.2766	0				0	60
	A03	SYBR		Unkn			23.5531	23.5531	0				0	60
	A04	SYBR		Unkn			27.4838	27.4838	0				0	60
	A05	SYBR		Unkn			20.1255	20.1255	0				0	60
	A06	SYBR		Unkn			23.0224	23.0224	0				0	60
	A07	SYBR		Unkn			28.2847	28.2847	0				0	60
	A08	SYBR		Unkn			19.2227	19.2227	0				0	60
	A09	SYBR		Unkn			26.0882	26.0882	0				0	60
	A10	SYBR		Unkn				0	0			0	0	60
	A11	SYBR		Unkn				0	0			0	0	60
	A12	SYBR		Unkn				0	0			0	0	60
	B01	SYBR		Unkn			28.1572	28.1572	0				0	60
	B02	SYBR		Unkn			29.4325	29.4325	0				0	60
	B03	SYBR		Unkn			28.9432	28.9432	0				0	60
	B04	SYBR		Unkn			29.1731	29.1731	0				0	60
	B05	SYBR		Unkn			29.1205	29.1205	0				0	60
	B06	SYBR		Unkn			29.0131	29.0131	0				0	60
	B07	SYBR		Unkn			29.0345	29.0345	0				0	60
	B08	SYBR		Unkn			29.1817	29.1817	0				0	60
	B09	SYBR		Unkn			28.6451	28.6451	0				0	60
	B10	SYBR		Unkn				0	0			0	0	60
	B11	SYBR		Unkn				0	0			0	0	60
	B12	SYBR		Unkn				0	0			0	0	60
	C01	SYBR		Unkn			25.171	25.171	0				0	60
	C02	SYBR		Unkn			27.4853	27.4853	0				0	60
	C03	SYBR		Unkn			27.1113	27.1113	0				0	60
	C04	SYBR		Unkn			23.5453	23.5453	0				0	60
	C05	SYBR		Unkn			26.8409	26.8409	0				0	60
	C06	SYBR		Unkn			27.121	27.121	0				0	60
	C07	SYBR		Unkn			27.3389	27.3389	0				0	60
	C08	SYBR		Unkn			27.1194	27.1194	0				0	60
	C09	SYBR		Unkn			26.8708	26.8708	0				0	60
	C10	SYBR		Unkn				0	0			0	0	60
	C11	SYBR		Unkn				0	0			0	0	60
	C12	SYBR		Unkn				0	0			0	0	60
	D01	SYBR		Unkn			31.4571	31.4571	0				0	60
	D02	SYBR		Unkn			26.627	26.627	0				0	60
	D03	SYBR		Unkn			28.1053	28.1053	0				0	60
	D04	SYBR		Unkn			28.3999	28.3999	0				0	60
	D05	SYBR		Unkn			26.7095	26.7095	0				0	60
	D06	SYBR		Unkn			27.5344	27.5344	0				0	60
	D07	SYBR		Unkn			29.0838	29.0838	0				0	60
	D08	SYBR		Unkn			26.0167	26.0167	0				0	60
	D09	SYBR		Unkn			29.4783	29.4783	0				0	60
	D10	SYBR		Unkn				0	0			0	0	60
	D11	SYBR		Unkn				0	0			0	0	60
	D12	SYBR		Unkn				0	0			0	0	60
	E01	SYBR		Unkn			29.1263	29.1263	0				0	60
	E02	SYBR		Unkn			24.3926	24.3926	0				0	60
	E03	SYBR		Unkn			26.8085	26.8085	0				0	60
	E04	SYBR		Unkn			25.9142	25.9142	0				0	60
	E05	SYBR		Unkn			24.4629	24.4629	0				0	60
	E06	SYBR		Unkn			26.1585	26.1585	0				0	60
	E07	SYBR		Unkn			27.8964	27.8964	0				0	60
	E08	SYBR		Unkn			24.6091	24.6091	0				0	60
	E09	SYBR		Unkn			29.3517	29.3517	0				0	60
	E10	SYBR		Unkn				0	0			0	0	60
	E11	SYBR		Unkn				0	0			0	0	60
	E12	SYBR		Unkn				0	0			0	0	60
	F01	SYBR		Unkn			31.1092	31.1092	0				0	60
	F02	SYBR		Unkn			26.7767	26.7767	0				0	60
	F03	SYBR		Unkn			28.8565	28.8565	0				0	60
	F04	SYBR		Unkn			28.3795	28.3795	0				0	60
	F05	SYBR		Unkn			26.227	26.227	0				0	60
	F06	SYBR		Unkn			28.1686	28.1686	0				0	60
	F07	SYBR		Unkn			29.2237	29.2237	0				0	60
	F08	SYBR		Unkn			26.1481	26.1481	0				0	60
	F09	SYBR		Unkn			31.6138	31.6138	0				0	60
	F10	SYBR		Unkn				0	0			0	0	60
	F11	SYBR		Unkn				0	0			0	0	60
	F12	SYBR		Unkn				0	0			0	0	60
	G01	SYBR		Unkn			36.0316	36.0316	0				0	60
	G02	SYBR		Unkn			31.9632	31.9632	0				0	60
	G03	SYBR		Unkn			34.0403	34.0403	0				0	60
	G04	SYBR		Unkn			33.5942	33.5942	0				0	60
	G05	SYBR		Unkn			28.6819	28.6819	0				0	60
	G06	SYBR		Unkn			33.0121	33.0121	0				0	60
	G07	SYBR		Unkn			31.5082	31.5082	0				0	60
	G08	SYBR		Unkn			30.6216	30.6216	0				0	60
	G09	SYBR		Unkn			35.3277	35.3277	0				0	60
	G10	SYBR		Unkn				0	0			0	0	60
	G11	SYBR		Unkn				0	0			0	0	60
	G12	SYBR		Unkn				0	0			0	0	60
	H01	SYBR		Unkn			30.108	30.108	0				0	60
	H02	SYBR		Unkn			28.636	28.636	0				0	60
	H03	SYBR		Unkn			29.6101	29.6101	0				0	60
	H04	SYBR		Unkn			28.9686	28.9686	0				0	60
	H05	SYBR		Unkn			29.7235	29.7235	0				0	60
	H06	SYBR		Unkn			29.9398	29.9398	0				0	60
	H07	SYBR		Unkn			29.0968	29.0968	0				0	60
	H08	SYBR		Unkn			29.6024	29.6024	0				0	60
	H09	SYBR		Unkn			27.9572	27.9572	0				0	60
	H10	SYBR		Unkn				0	0			0	0	60
	H11	SYBR		Unkn				0	0			0	0	60
	H12	SYBR		Unkn				0	0			0	0	60

## Sheet: Run Information
File Name	admin_2022-07-26 11-21-07_BR001720.pcrd
Created By User	admin
Notes
ID
Run Started	2022/7/26 11:21:32 UTC +08:00
Run Ended	2022/7/26 12:50:27 UTC +08:00
Sample Vol	15
Lid Temp	105
Protocol File Name	百乐程序15ul - 副本.prcl
Plate Setup File Name	Quick Plate_96 wells_SYBR Only.pltd
Base Serial Number	BR001720
Optical Head Serial Number
CFX Manager Version	2.1.1022.0523.
