# Supplementary material for: Suppression of hnRNP A1 binding to HK1 RNA leads to glycolytic dysfunction in Alzheimer’s disease models
Source: Front Aging Neurosci. 2023 Aug 31;15:1218267. doi: 10.3389/fnagi.2023.1218267 (PMC10516183; doi:10.3389/fnagi.2023.1218267)
Supplement: Supplementary file 10 [file Data_Sheet_10.zip › FIGS3/rip-PKM1 PKM2/rip2022.7.26 2/admin_2022-07-26 11-27-41_BR003621 - Quantification Cq Results.xlsx]

## Sheet: 0
	Well	Fluor	Target	Content	Sample	Biological Set Name	Cq	Cq Mean	Cq Std. Dev	Starting Quantity (SQ)	Log Starting Quantity	SQ Mean	SQ Std. Dev	Set Point	Well Note
	A01	SYBR		Unkn			25.3977	25.3977	0				0	60
	A02	SYBR		Unkn			25.486	25.486	0				0	60
	A03	SYBR		Unkn			26.3904	26.3904	0				0	60
	A04	SYBR		Unkn			26.1843	26.1843	0				0	60
	A05	SYBR		Unkn			25.0926	25.0926	0				0	60
	A06	SYBR		Unkn			25.982	25.982	0				0	60
	A07	SYBR		Unkn			24.9169	24.9169	0				0	60
	A08	SYBR		Unkn			24.1754	24.1754	0				0	60
	A09	SYBR		Unkn			25.2103	25.2103	0				0	60
	A10	SYBR		Unkn				0	0			0	0	60
	A11	SYBR		Unkn				0	0			0	0	60
	A12	SYBR		Unkn				0	0			0	0	60
	B01	SYBR		Unkn			28.7338	28.7338	0				0	60
	B02	SYBR		Unkn			29.4563	29.4563	0				0	60
	B03	SYBR		Unkn			29.0534	29.0534	0				0	60
	B04	SYBR		Unkn			29.1199	29.1199	0				0	60
	B05	SYBR		Unkn			28.7064	28.7064	0				0	60
	B06	SYBR		Unkn			28.6994	28.6994	0				0	60
	B07	SYBR		Unkn			28.2987	28.2987	0				0	60
	B08	SYBR		Unkn			28.7776	28.7776	0				0	60
	B09	SYBR		Unkn			29.3862	29.3862	0				0	60
	B10	SYBR		Unkn				0	0			0	0	60
	B11	SYBR		Unkn				0	0			0	0	60
	B12	SYBR		Unkn				0	0			0	0	60
	C01	SYBR		Unkn			25.4624	25.4624	0				0	60
	C02	SYBR		Unkn			26.8061	26.8061	0				0	60
	C03	SYBR		Unkn			26.7198	26.7198	0				0	60
	C04	SYBR		Unkn			26.6925	26.6925	0				0	60
	C05	SYBR		Unkn			26.2969	26.2969	0				0	60
	C06	SYBR		Unkn			25.9741	25.9741	0				0	60
	C07	SYBR		Unkn			25.3416	25.3416	0				0	60
	C08	SYBR		Unkn			26.4711	26.4711	0				0	60
	C09	SYBR		Unkn			26.5029	26.5029	0				0	60
	C10	SYBR		Unkn				0	0			0	0	60
	C11	SYBR		Unkn				0	0			0	0	60
	C12	SYBR		Unkn				0	0			0	0	60
	D01	SYBR		Unkn			30.2487	30.2487	0				0	60
	D02	SYBR		Unkn			26.5089	26.5089	0				0	60
	D03	SYBR		Unkn			28.807	28.807	0				0	60
	D04	SYBR		Unkn			27.7411	27.7411	0				0	60
	D05	SYBR		Unkn			26.5107	26.5107	0				0	60
	D06	SYBR		Unkn			28.0567	28.0567	0				0	60
	D07	SYBR		Unkn			30.4967	30.4967	0				0	60
	D08	SYBR		Unkn			26.2573	26.2573	0				0	60
	D09	SYBR		Unkn			31.9324	31.9324	0				0	60
	D10	SYBR		Unkn				0	0			0	0	60
	D11	SYBR		Unkn				0	0			0	0	60
	D12	SYBR		Unkn				0	0			0	0	60
	E01	SYBR		Unkn			28.7304	28.7304	0				0	60
	E02	SYBR		Unkn			24.2955	24.2955	0				0	60
	E03	SYBR		Unkn			26.7721	26.7721	0				0	60
	E04	SYBR		Unkn			25.5941	25.5941	0				0	60
	E05	SYBR		Unkn			24.407	24.407	0				0	60
	E06	SYBR		Unkn			26.0884	26.0884	0				0	60
	E07	SYBR		Unkn			27.8234	27.8234	0				0	60
	E08	SYBR		Unkn			24.2114	24.2114	0				0	60
	E09	SYBR		Unkn			29.8952	29.8952	0				0	60
	E10	SYBR		Unkn				0	0			0	0	60
	E11	SYBR		Unkn				0	0			0	0	60
	E12	SYBR		Unkn				0	0			0	0	60
	F01	SYBR		Unkn			31.2955	31.2955	0				0	60
	F02	SYBR		Unkn			26.507	26.507	0				0	60
	F03	SYBR		Unkn			29.1573	29.1573	0				0	60
	F04	SYBR		Unkn			28.1687	28.1687	0				0	60
	F05	SYBR		Unkn			26.5123	26.5123	0				0	60
	F06	SYBR		Unkn			28.1881	28.1881	0				0	60
	F07	SYBR		Unkn			30.3969	30.3969	0				0	60
	F08	SYBR		Unkn			26.1515	26.1515	0				0	60
	F09	SYBR		Unkn			30.9286	30.9286	0				0	60
	F10	SYBR		Unkn				0	0			0	0	60
	F11	SYBR		Unkn				0	0			0	0	60
	F12	SYBR		Unkn				0	0			0	0	60
	G01	SYBR		Unkn			35.0191	35.0191	0				0	60
	G02	SYBR		Unkn			30.9744	30.9744	0				0	60
	G03	SYBR		Unkn			32.2161	32.2161	0				0	60
	G04	SYBR		Unkn			30.3045	30.3045	0				0	60
	G05	SYBR		Unkn			25.3989	25.3989	0				0	60
	G06	SYBR		Unkn			30.6346	30.6346	0				0	60
	G07	SYBR		Unkn			34.4289	34.4289	0				0	60
	G08	SYBR		Unkn			30.0623	30.0623	0				0	60
	G09	SYBR		Unkn			32.7195	32.7195	0				0	60
	G10	SYBR		Unkn				0	0			0	0	60
	G11	SYBR		Unkn				0	0			0	0	60
	G12	SYBR		Unkn				0	0			0	0	60
	H01	SYBR		Unkn			26.8222	26.8222	0				0	60
	H02	SYBR		Unkn			24.4874	24.4874	0				0	60
	H03	SYBR		Unkn			26.3629	26.3629	0				0	60
	H04	SYBR		Unkn			26.4096	26.4096	0				0	60
	H05	SYBR		Unkn			24.115	24.115	0				0	60
	H06	SYBR		Unkn			26.0323	26.0323	0				0	60
	H07	SYBR		Unkn			26.5102	26.5102	0				0	60
	H08	SYBR		Unkn			24.0596	24.0596	0				0	60
	H09	SYBR		Unkn			26.2925	26.2925	0				0	60
	H10	SYBR		Unkn				0	0			0	0	60
	H11	SYBR		Unkn				0	0			0	0	60
	H12	SYBR		Unkn				0	0			0	0	60

## Sheet: Run Information
File Name	admin_2022-07-26 11-27-41_BR003621.pcrd
Created By User	admin
Notes
ID
Run Started	2022/7/26 11:28:13 UTC +08:00
Run Ended	2022/7/26 12:57:38 UTC +08:00
Sample Vol	15
Lid Temp	105
Protocol File Name	百乐程序-15ul.prcl
Plate Setup File Name	Quick Plate_96 wells_SYBR Only.pltd
Base Serial Number	BR003621
Optical Head Serial Number	788BR03772
CFX Manager Version	2.1.1022.0523.
