# Supplementary material for: Suppression of hnRNP A1 binding to HK1 RNA leads to glycolytic dysfunction in Alzheimer’s disease models
Source: Front Aging Neurosci. 2023 Aug 31;15:1218267. doi: 10.3389/fnagi.2023.1218267 (PMC10516183; doi:10.3389/fnagi.2023.1218267)
Supplement: Supplementary file 11 [file Data_Sheet_11.zip]

Archive with 21 entries (16 files):
- FIGS1/
- FIGS1/FIG1.ai
- FIGS1/FIG1.tif
- FIGS1/FIGs1.tif
- FIGS1/MWM/
- FIGS1/MWM/incubation period.xlsx
- FIGS1/MWM/space exploration.xlsx
- FIGS1/Nest building experiment/
- FIGS1/Nest building experiment/K1 K2.JPG
- FIGS1/Nest building experiment/K3 K4.JPG
- FIGS1/Nest building experiment/M1 M2.JPG
- FIGS1/Nest building experiment/M3.JPG
- FIGS1/Nest building experiment/M4.JPG
- FIGS1/Nest building experiment/ranking.emf
- FIGS1/Nest building experiment/ranking.xlsx
- FIGS1/date sorting.pzfx
- FIGS1/open-field/
- FIGS1/open-field/open-field.emf
- FIGS1/open-field/open-field.xlsx
- FIGS1/rotarod test/
- FIGS1/rotarod test/rotarod test.xlsx
