# Supplementary material for: Suppression of hnRNP A1 binding to HK1 RNA leads to glycolytic dysfunction in Alzheimer’s disease models
Source: Front Aging Neurosci. 2023 Aug 31;15:1218267. doi: 10.3389/fnagi.2023.1218267 (PMC10516183; doi:10.3389/fnagi.2023.1218267)
Supplement: Supplementary file 11 [file Data_Sheet_11.zip › FIGS1/MWM/incubation period.xlsx]

## Sheet: Sheet1
WT ♂							wt 雌性
							k1805		1
		11					k1803	34.4	4
		12					k1804	30.3	8
	21.4	11					k2092	28.9	9
	41.8	7					k1808	17.9	7
	25.4	6					k1810	25.1	4
	26.5	7					k1806	35.3	3
	31	8					k1809	49.5	11
	35	9					k1807	31.4	4
	40.2	8					k2079	24.3	7
	21	8					k2080	24.5	7
	19.1	7					k2077	18.5	4
	25.8	14					k2078	28.8	7
	40.2	9						29.075	5.84615
	29.7636	9
tg ♂							tg ♀
		6					m y62		8
	26.5	6					m y120	29	9
	13.6	7					m y121	22.8	6
	16.7	4					m y72	20.3	10
	23.2	6					m y131	25.6	6
	12.1	7					MY122	29.3	7
	22.1	5					m y51	27.4	7
	26.6	5					m y47	20.1	9
		7					m y45	23.7	10
	29.5	7					m y46	23.1	7
	26.8	6					m y49	33.4
	24.6	8						25.47	7.9
	22.3	8
	22.1818	3
		6.07143
