# Supplementary material for: Suppression of hnRNP A1 binding to HK1 RNA leads to glycolytic dysfunction in Alzheimer’s disease models
Source: Front Aging Neurosci. 2023 Aug 31;15:1218267. doi: 10.3389/fnagi.2023.1218267 (PMC10516183; doi:10.3389/fnagi.2023.1218267)
Supplement: Supplementary file 11 [file Data_Sheet_11.zip › FIGS1/MWM/space exploration.xlsx]

## Sheet: Sheet1
WT ♂																				WT ♀
day	1			2			3			4										day	1			2			3			4
k2082	59.96	59.96	59.96	59.96	59.96	59.96	59.96	59.96	59.96	59.96	3.8	31.88								k1805	59.96	59.96	59.96	59.96	7.16	33.56	59.96	59.96	59.96	59.96	10.24	35.1
k2081	59.96	20.52	40.24	15.16	25.16	20.16	8.64	18.44	13.54	24.28	15.2	19.74								k1803	59.96	59.96	59.96	59.96	59.96	59.96	17.44	27.96	22.7	59.96	46.08	53.02
k2083	59.96	8.52	34.24	29.48	20.4	24.94	59.96	59.96	59.96	20.4	59.96	40.18								k1804	17.48	59.96	38.72	20.6	59.96	40.28	59.96	50.8	55.38	59.96	13.32	36.64
k2085	59.96	59.96	59.96	59.96	10.16	35.06	59.96	26.72	43.34	59.96	59.96	59.96								k2092	59.96	10.12	35.04	59.96	59.96	59.96	59.96	6.2	33.08	59.96	5.4	32.68
k2084	59.96	23.28	41.62	59.96	19.84	39.9	22.68	14.44	18.56	13.64	51.56	32.6								k1808	41.08	50.24	45.66	10.24	32.92	21.58	59.96	17.08	38.52	21.8	28.88	25.34
k2086	59.96	59.96	59.96	59.96	59.96	59.96	54.68	56.36	55.52	40.92	11.28	26.1								k1810	59.96	59.96	59.96	59.96	59.96	59.96	51.76	27.92	39.84	30.4	17	23.7
k2060	45.24	59.96	52.6	59.96	4.72	32.34	34.24	4.8	19.52	8.92	5.08	7								k1806	59.96	59.96	59.96	14.16	11.88	13.02	6.8	59.96	33.38	6.92	6.52	6.72
k2059	59.96	59.96	59.96	59.96	59.96	59.96	59.96	59.96	59.96	26.24	31	28.62								k1809	59.96	59.96	59.96	59.96	59.96	59.96	9.96	15.2	12.58	58.8	19.4	39.1
k2058	59.96	59.96	59.96	59.96	59.96	59.96	25.24	21.28	23.26	26.12	28.4	27.26								k1807	59.96	27.92	43.94	20.32	53.44	36.88	31.52	24.76	28.14	22.48	31.56	27.02
k2066	59.96	59.96	59.96	59.96	59.96	59.96	59.96	59.96	59.96	59.96	59.96	59.96								k2079	59.96	59.96	59.96	59.96	36.56	48.26	19.72	17.36	18.54	59.96	59.96
k2067	59.96	59.96	59.96	59.96	59.96	59.96	25.6	45.64	35.62	9	36.68	22.84								k2080	59.96	25.12	42.54	59.96	50.44	55.2	23.96	25.36	24.66	13.6	21.56	17.58
k2064	58.2	34.44	46.32	11.08	4.56	7.82	14	43.92	28.96	12	7.08	9.54								k2077	59.96	59.96	59.96	59.96	59.96	59.96	59.96	13.6	36.78	59.96	11.36	35.66
k2065	59.96	59.96	59.96	59.96	14.84	37.4	59.96	16.08	38.02	8.16	59.96	34.06								k2078	59.96	29.04	44.5	59.96	59.96	59.96	59.96	5.44	32.7	43.32	59.96	51.64
k 2068	59.96	59.96	59.96	59.96	59.96	59.96	8.8	26.84	17.82	12.68	5.2	8.94											51.5477			46.8108			33.5585			32.0167
			53.9043			44.0957			38.1429			29.1914
TG ♂																				TG ♀
day	1			2			3			4										day	1			2			3			4
m y114	59.96	59.96	59.96	6.76	59.96	33.36	59.96	59.96	59.96	59.96	59.96	59.96								m y62	59.96	59.96	59.96	59.96	59.96	59.96	59.96	23.72	41.84	59.96	59.96	59.96
m y111	59.96	59.96	59.96	19.08	37.4	28.24	31.96	14.12	23.04	5.2	8.72									m y120	59.96	6.56	33.26	59.96	59.96	59.96	59.96	59.96	59.96	59.96	59.96	59.96
m y110	59.96	59.96	59.96	59.96	59.96	59.96	59.96	59.96	59.96	59.96	7.56	33.76								m y121	59.96	59.96	59.96	59.96	59.96	59.96	59.96	7.24	33.6	59.96	59.96	59.96
m y116	59.96	38.48	49.22	59.96	41.96	50.96	59.96	59.96	59.96	21.24	8.64	14.94								m y72	59.96	19.28	39.62	59.96	59.96	59.96	59.96	59.96	59.96	59.96	59.96	59.96
m y109	59.96	59.96	59.96	59.96	8.4	34.18	59.72	22.52	41.12	59.96	59.96	59.96								m y131	59.96	59.96	59.96	59.96	59.96	59.96	59.96	59.96	59.96	59.96	7.64	33.8
m y117	59.96	59.96	59.96	59.96	59.96	59.96	59.96	59.96	59.96	59.96	59.96	59.96								MY122	59.96	59.96	59.96	6.12	59.96	33.04	59.96	59.96	59.96	49.8	59.96	54.88
m y74	59.96	59.96	59.96	59.96	59.96	59.96	59.96	59.96	59.96	59.96	59.96	59.96								m y51	59.96	6.56	33.26	59.96	59.96	59.96	4.76	8.56		5.28	8.84
m y76	59.96	59.96	59.96	59.96	59.96	59.96	42.88	14.52	28.7	16.04	59.96	38								m y47	59.96	59.96	59.96	7.36	59.96	33.66	4.8	14.36		4.2	39.2	21.7
m y73	59.96	59.96	59.96	59.96	59.96	59.96	59.96	59.96	59.96	59.96	59.96	59.96								m y45	59.96	59.96	59.96	59.96	59.96	59.96	59.96	59.96	59.96	59.96	59.96	59.96
m y135	59.96	59.96	59.96	59.96	59.96	59.96	59.96	59.96	59.96	7.96	59.96	33.96								m y46	59.96	59.96	59.96	59.96	59.96	59.96	8.72	59.96	34.34	19.24	59.96	39.6
m y134	59.96	59.96	59.96	59.96	59.96	59.96	59.96	36.08	48.02	59.96	7.64	33.8								m y49	59.96	59.96	59.96	21.6	59.96	40.78	6.08	59.96	33.02	59.96	4.92	32.44
m y133	59.96	59.96	59.96	59.96	59.96	59.96	59.96	59.96	59.96	59.96	59.96	59.96											53.2564			53.3782			49.1778			48.222
m y132	59.96	59.96	59.96	59.96	59.96	59.96	59.96	59.96	59.96	59.96	59.96	59.96
m y139	59.96	59.96	59.96	59.96	59.96	59.96	59.96	59.96	59.96	6.32	59.96	33.14
m y138	59.96	59.96	59.96	59.96	59.96	59.96	59.96	59.96	59.96	59.96	59.96	59.96
m y137	59.96	59.96	59.96	59.96	59.96	59.96	20.28	59.4	39.84	59.96	10.56	35.26
M141			59.96	59.96	59.96	59.96	59.96	59.96	59.96	59.96	59.96	59.96
			59.2888			54.4835			52.9553			47.6562
