# Supplementary material for: Suppression of hnRNP A1 binding to HK1 RNA leads to glycolytic dysfunction in Alzheimer’s disease models
Source: Front Aging Neurosci. 2023 Aug 31;15:1218267. doi: 10.3389/fnagi.2023.1218267 (PMC10516183; doi:10.3389/fnagi.2023.1218267)
Supplement: Supplementary file 11 [file Data_Sheet_11.zip › FIGS1/Nest building experiment/ranking.xlsx]

## Sheet: Sheet1
ranking	WT	3tg
	3	0
	5	1
	3	1
	4	1
