# Supplementary material for: Suppression of hnRNP A1 binding to HK1 RNA leads to glycolytic dysfunction in Alzheimer’s disease models
Source: Front Aging Neurosci. 2023 Aug 31;15:1218267. doi: 10.3389/fnagi.2023.1218267 (PMC10516183; doi:10.3389/fnagi.2023.1218267)
Supplement: Supplementary file 11 [file Data_Sheet_11.zip › FIGS1/open-field/open-field.xlsx]

## Sheet: Sheet1
WT	3 TG
2189.47	716.08
2534.38	863.98
1406.97	508.71
1848.04	503.2
2974.43	568.04
2802.26	958.81
1406.97	569.44
1633.63	839.87
