# Supplementary material for: Suppression of hnRNP A1 binding to HK1 RNA leads to glycolytic dysfunction in Alzheimer’s disease models
Source: Front Aging Neurosci. 2023 Aug 31;15:1218267. doi: 10.3389/fnagi.2023.1218267 (PMC10516183; doi:10.3389/fnagi.2023.1218267)
Supplement: Supplementary file 11 [file Data_Sheet_11.zip › FIGS1/rotarod test/rotarod test.xlsx]

## Sheet: Sheet1
WT
date	5.23	5.24	5.25	mean
k2082	142	215	225	220
k2081	100	140	256	198
k2083	128	163	260	211.5
k2085	61	138	212	175
k2084	140	162	205	183.5
k2086	87	140	202	171
k2060	106	162	168	165
k2059	80	104	176	140
3TG
m y114	60	70	125	97.5
m y111	57	60	91	75.5
m y110	60	66	135	100.5
m y116	68	40	66	53
m y109		96		96
m y117	57	98	123	110.5
m y74	55	68	105	86.5
m y76	62	58	131	94.5
