# Supplementary material for: Suppression of hnRNP A1 binding to HK1 RNA leads to glycolytic dysfunction in Alzheimer’s disease models
Source: Front Aging Neurosci. 2023 Aug 31;15:1218267. doi: 10.3389/fnagi.2023.1218267 (PMC10516183; doi:10.3389/fnagi.2023.1218267)
Supplement: Supplementary file 12 [file Data_Sheet_12.zip]

Archive with 68 entries (47 files):
- Aβ immunofluorescence/
- Aβ immunofluorescence/CA3/
- Aβ immunofluorescence/CA3/3TG/
- Aβ immunofluorescence/CA3/3TG/M1/
- Aβ immunofluorescence/CA3/3TG/M1/M01   CA3  DAPI.tif
- Aβ immunofluorescence/CA3/3TG/M1/M01   CA3 merge.tif
- Aβ immunofluorescence/CA3/3TG/M1/M01   CA3.tif
- Aβ immunofluorescence/CA3/3TG/M4/
- Aβ immunofluorescence/CA3/3TG/M4/40X  CA3  DAPI.tif
- Aβ immunofluorescence/CA3/3TG/M4/40X  CA3  merge.tif
- Aβ immunofluorescence/CA3/3TG/M4/40X  CA3.tif
- Aβ immunofluorescence/CA3/3TG/M5/
- Aβ immunofluorescence/CA3/3TG/M5/M5  CA3-1  DAPI.tif
- Aβ immunofluorescence/CA3/3TG/M5/M5  CA3-1  merge.tif
- Aβ immunofluorescence/CA3/3TG/M5/M5  CA3-1.tif
- Aβ immunofluorescence/CA3/DATA.xlsx
- Aβ immunofluorescence/CA3/WT/
- Aβ immunofluorescence/CA3/WT/K11/
- Aβ immunofluorescence/CA3/WT/K11/k11  ca3  dapi.tif
- Aβ immunofluorescence/CA3/WT/K11/k11  ca3  merge.tif
- Aβ immunofluorescence/CA3/WT/K11/k11  ca3.tif
- Aβ immunofluorescence/CA3/WT/K12/
- Aβ immunofluorescence/CA3/WT/K12/K12 CA3  MERGE.tif
- Aβ immunofluorescence/CA3/WT/K12/K12 CA3 PAPI.tif
- Aβ immunofluorescence/CA3/WT/K12/K12 CA3.tif
- Aβ immunofluorescence/CA3/WT/K13/
- Aβ immunofluorescence/CA3/WT/K13/k13  ca3  dapi.tif
- Aβ immunofluorescence/CA3/WT/K13/k13  ca3  merge.tif
- Aβ immunofluorescence/CA3/WT/K13/k13  ca3.tif
- Aβ immunofluorescence/DG/
- Aβ immunofluorescence/DG/3TG/
- Aβ immunofluorescence/DG/3TG/M1/
- Aβ immunofluorescence/DG/3TG/M1/M01   DG DAPI-2.tif
- Aβ immunofluorescence/DG/3TG/M1/M01   DG-2  merge.tif
- Aβ immunofluorescence/DG/3TG/M1/M01   DG-2.tif
- Aβ immunofluorescence/DG/3TG/M5/
- Aβ immunofluorescence/DG/3TG/M5/M5  DG-1  DAPI.tif
- Aβ immunofluorescence/DG/3TG/M5/M5  DG-1 merge.tif
- Aβ immunofluorescence/DG/3TG/M5/M5  DG-1.tif
- Aβ immunofluorescence/DG/3TG/Y163/
- Aβ immunofluorescence/DG/3TG/Y163/Y163  DG 40X-1.tif
- Aβ immunofluorescence/DG/3TG/Y163/Y163  DG 40X-2.tif
- Aβ immunofluorescence/DG/3TG/Y163/Y163  DG 40X-3.tif
- Aβ immunofluorescence/DG/3TG/m4/
- Aβ immunofluorescence/DG/3TG/m4/40X  DG  DAPI.tif
- Aβ immunofluorescence/DG/3TG/m4/40X  DG  merge.tif
- Aβ immunofluorescence/DG/3TG/m4/40X  DG.tif
- Aβ immunofluorescence/DG/Aβ IM.emf
- Aβ immunofluorescence/DG/DATA.xlsx
- Aβ immunofluorescence/DG/PAINT.pzfx
- Aβ immunofluorescence/DG/WT/
- Aβ immunofluorescence/DG/WT/K10/
- Aβ immunofluorescence/DG/WT/K10/k10  dg  dapi.tif
- Aβ immunofluorescence/DG/WT/K10/k10  dg  merge.tif
- Aβ immunofluorescence/DG/WT/K10/k10  dg.tif
- Aβ immunofluorescence/DG/WT/K11/
- Aβ immunofluorescence/DG/WT/K11/k11  dg  dapi.tif
- Aβ immunofluorescence/DG/WT/K11/k11  dg merge.tif
- Aβ immunofluorescence/DG/WT/K11/k11  dg.tif
- Aβ immunofluorescence/DG/WT/K12/
- Aβ immunofluorescence/DG/WT/K12/K12 DG  DAPI.tif
- Aβ immunofluorescence/DG/WT/K12/K12 DG merge.tif
- Aβ immunofluorescence/DG/WT/K12/K12 DG.tif
- Aβ immunofluorescence/DG/WT/K13/
- Aβ immunofluorescence/DG/WT/K13/k13  dg  dapi.tif
- Aβ immunofluorescence/DG/WT/K13/k13  dg merge.tif
- Aβ immunofluorescence/DG/WT/K13/k13  dg.tif
- Aβ immunofluorescence/PAINT.pzfx
