# Supplementary material for: Suppression of hnRNP A1 binding to HK1 RNA leads to glycolytic dysfunction in Alzheimer’s disease models
Source: Front Aging Neurosci. 2023 Aug 31;15:1218267. doi: 10.3389/fnagi.2023.1218267 (PMC10516183; doi:10.3389/fnagi.2023.1218267)
Supplement: Supplementary file 12 [file Data_Sheet_12.zip › Aβ immunofluorescence/CA3/DATA.xlsx]

## Sheet: Sheet1
CA3		PJ	0.313333	相对值
K11	0.32			1.02128
K12	0.3			0.957447
K13	0.32			1.02128
M1	0.97			3.09574
M4	1.46			4.65957
M5	0.83			2.64894	3.46809
