# Supplementary material for: Suppression of hnRNP A1 binding to HK1 RNA leads to glycolytic dysfunction in Alzheimer’s disease models
Source: Front Aging Neurosci. 2023 Aug 31;15:1218267. doi: 10.3389/fnagi.2023.1218267 (PMC10516183; doi:10.3389/fnagi.2023.1218267)
Supplement: Supplementary file 12 [file Data_Sheet_12.zip › Aβ immunofluorescence/DG/DATA.xlsx]

## Sheet: Sheet1
空白组	Aβ占比	总面积	目的面积%	平均值	归一
K13 DG 40X		1392640	0.34	0.32	1.0625
k11 DG 40X		1392640	0.32		1
K12 DG 40X		1392640	0.32		1
K10 DG 40X		1392640	0.3		0.9375
模型组	Aβ占比	总面积	目的面积%
M1 DG 40X		1392640	0.68		2.125
M4 DG 40X		1392640	1		3.125
M5 DG 40X		1392640	1.6		5
Y163 DG 40X		1392640	1.18		3.6875	3.48438
